# Supplementary material for: Cardiac, mandibular and thymic phenotypical association indicates that cranial neural crest underlies bicuspid aortic valve formation in hamsters
Source: PLoS One. 2017 Sep 27;12(9):e0183556. doi: 10.1371/journal.pone.0183556 (PMC5617148; doi:10.1371/journal.pone.0183556)
Supplement: S1 Table — (XLSX) [file pone.0183556.s001.xlsx]

## Sheet: Sheet1
Id	Individual	Side	Family	Aortic Valve	Degree AV	Sex	RawCoord1	RawCoord2	RawCoord3	RawCoord4	RawCoord5	RawCoord6	RawCoord7	RawCoord8	RawCoord9	RawCoord10	RawCoord11	RawCoord12	RawCoord13	RawCoord14	RawCoord15	RawCoord16	RawCoord17	RawCoord18	RawCoord19	RawCoord20	RawCoord21	RawCoord22	RawCoord23	RawCoord24	RawCoord25	RawCoord26	RawCoord27	RawCoord28	RawCoord29	RawCoord30	RawCoord31	RawCoord32	RawCoord33	RawCoord34	RawCoord35	RawCoord36	RawCoord37	RawCoord38
0	11649	R	H	TAV	0	F	2.43494	3.19846	2.52158	3.26344	2.95478	3.01435	3.26164	3.30315	3.42047	3.25802	3.5721	3.19305	3.77606	3.13167	4.59192	3.74177	4.22731	3.38257	4.55943	3.44213	4.62261	3.46921	4.73993	3.16597	4.1515	3.13167	4.34283	2.88439	4.57748	2.72916	4.34644	2.54324	3.79591	2.76526	3.32481	2.61184	2.9602	2.5992
1	11649	L	H	TAV	0	F	4.79228	3.13709	4.70564	3.16056	4.24536	2.94395	3.94032	3.25802	3.77967	3.20749	3.60458	3.15514	3.40423	3.11182	2.66057	3.74538	2.94756	3.3952	2.64432	3.49628	2.55949	3.51614	2.46382	3.21832	3.06128	3.10099	2.82302	2.90424	2.54144	2.76526	2.78151	2.59559	3.34828	2.75804	3.83201	2.57212	4.20204	2.53241
2	11650	R	H	TAV	1	F	2.36274	3.06489	2.44758	3.13529	2.86995	2.89161	3.249	3.21832	3.38979	3.13709	3.55043	3.01435	3.75621	2.96922	4.60636	3.72191	4.22731	3.31037	4.4042	3.37896	4.52152	3.39701	4.71646	3.05947	4.14609	3.02518	4.36991	2.81219	4.67675	2.57573	4.40059	2.4205	3.74357	2.65155	3.29052	2.43675	2.83927	2.4548
3	11650	L	H	TAV	1	F	4.92765	3.09738	4.82657	3.1407	4.406	2.94576	4.03778	3.24539	3.87173	3.20207	3.70386	3.1407	3.49448	3.08294	2.61003	3.77606	3.01435	3.38799	2.7436	3.45296	2.6353	3.46921	2.48729	3.13709	3.11904	3.07211	2.89522	2.82483	2.57934	2.62808	2.80858	2.49812	3.48365	2.71833	3.971	2.51256	4.41142	2.51617
4	11654	R	H	TAV	1	M	2.29415	3.20749	2.38801	3.25802	2.75263	3.02518	3.09557	3.29954	3.26164	3.24178	3.42408	3.1768	3.62444	3.09918	4.40961	3.72552	4.05222	3.36091	4.38434	3.46199	4.44932	3.47463	4.55943	3.18041	3.95656	3.12265	4.1876	2.90063	4.45835	2.7075	4.20024	2.57393	3.59195	2.77248	3.14792	2.61003	2.85551	2.62628
5	11654	L	H	TAV	1	M	4.7309	3.03962	4.63163	3.05947	4.26341	2.86454	3.95656	3.13889	3.79411	3.10099	3.62444	3.03059	3.42047	2.98186	2.63711	3.61	2.97645	3.21832	2.69667	3.33925	2.58476	3.36091	2.48007	3.05586	3.05406	2.97464	2.82122	2.77609	2.53241	2.64432	2.80136	2.46382	3.37896	2.63349	3.84104	2.46202	4.14789	2.46202
6	11655	R	H	TAV	0	M	2.44397	3.11723	2.53422	3.15333	2.96562	2.91507	3.27788	3.22012	3.44755	3.15875	3.61	3.08474	3.80313	3.02879	4.57026	3.63166	4.18399	3.26524	4.56665	3.38257	4.63163	3.3952	4.7309	3.08835	4.12442	3.0324	4.35727	2.80497	4.63704	2.64974	4.39337	2.48909	3.79953	2.68403	3.33022	2.53602	2.962	2.54866
7	11655	L	H	TAV	0	M	4.81754	3.03059	4.7291	3.0685	4.2959	2.85912	4.00169	3.16056	3.83201	3.10641	3.66054	3.05947	3.4656	2.99089	2.72555	3.61361	3.06669	3.22914	2.71833	3.36632	2.63349	3.38437	2.53061	3.08294	3.11904	2.99089	2.8898	2.78151	2.60461	2.63891	2.87717	2.47285	3.46379	2.63891	3.92768	2.48368	4.33922	2.49632
8	12027	R	H	TAV	0	F	2.28694	3.12806	2.4187	3.18402	2.84648	2.94034	3.19305	3.21832	3.35549	3.15875	3.51614	3.07753	3.72371	3.00713	4.54679	3.64068	4.16413	3.25983	4.41142	3.32842	4.55401	3.35188	4.70564	3.02698	4.06847	2.99269	4.33019	2.75263	4.64607	2.55588	4.38434	2.44577	3.66595	2.65155	3.18221	2.49992	2.81399	2.52158
9	12027	L	H	TAV	0	F	4.66773	3.17861	4.55401	3.21832	4.14067	2.98727	3.79591	3.27788	3.63527	3.20207	3.46199	3.14431	3.25802	3.08474	2.42231	3.77426	2.80497	3.38799	2.58296	3.44213	2.40065	3.47643	2.25264	3.16236	2.89883	3.10099	2.6353	2.86454	2.29054	2.70389	2.54866	2.51256	3.26344	2.73638	3.7544	2.5649	4.13345	2.54866
10	12028	R	H	TAV	0	F	2.30318	2.94215	2.39704	3.00171	2.81039	2.79955	3.16417	3.09918	3.32842	3.0324	3.49087	2.9602	3.68762	2.89522	4.50709	3.56487	4.15511	3.17319	4.47459	3.23636	4.56665	3.25983	4.70564	2.96922	4.05042	2.88439	4.31576	2.68945	4.61177	2.49632	4.35005	2.34109	3.68762	2.54866	3.21109	2.36635	2.75804	2.39885
11	12028	L	H	TAV	0	F	4.82657	3.03601	4.72729	3.0685	4.29229	2.86634	3.9692	3.1768	3.81397	3.11543	3.64068	3.04684	3.44213	2.98547	2.62086	3.66234	2.9602	3.29052	2.62447	3.35008	2.57032	3.36272	2.42231	3.05767	3.07753	2.98366	2.82122	2.77067	2.51436	2.55408	2.73277	2.40787	3.43131	2.63349	3.88075	2.43314	4.30312	2.44938
12	12029	R	H	TAV	0	F	2.48007	3.12085	2.58837	3.17319	3.04142	2.96742	3.36452	3.23456	3.55043	3.21832	3.71108	3.15514	3.91505	3.08294	4.71827	3.76523	4.36991	3.35549	4.68939	3.44033	4.82116	3.46379	4.93487	3.12987	4.29049	3.09197	4.57026	2.86814	4.8392	2.62086	4.62261	2.50895	3.91505	2.73457	3.43491	2.54685	2.99991	2.55227
13	12029	L	H	TAV	0	F	4.83559	3.28329	4.71646	3.31578	4.24175	3.07753	3.94573	3.3952	3.79591	3.25983	3.61902	3.22193	3.42047	3.17861	2.57934	3.7887	2.92951	3.43311	2.67681	3.49448	2.53241	3.50892	2.40787	3.18763	3.03782	3.15694	2.78692	2.9241	2.48549	2.7075	2.76526	2.5649	3.43491	2.79955	3.90963	2.65155	4.37171	2.66779
14	12463	R	H	TAV	1	M	2.42592	2.98006	2.53964	3.00713	2.96922	2.80497	3.2472	3.11001	3.40784	3.03782	3.58834	2.99269	3.77786	2.95298	4.58831	3.60458	4.2237	3.22012	4.52513	3.33384	4.60816	3.35369	4.74534	3.05586	4.12803	2.96922	4.37712	2.77428	4.6948	2.57032	4.45655	2.40245	3.80494	2.60281	3.31217	2.42231	2.89702	2.44938
15	12463	L	H	TAV	1	M	4.56665	2.9963	4.46918	3.02518	4.05042	2.82302	3.74538	3.12806	3.57571	3.08113	3.38618	3.01074	3.18582	2.97283	2.41148	3.66054	2.78692	3.27066	2.48007	3.37174	2.38079	3.3952	2.24001	3.1046	2.85551	3.01435	2.61905	2.82663	2.29596	2.62086	2.51436	2.44577	3.17319	2.63891	3.64068	2.43494	4.06847	2.44758
16	12464	R	H	TAV	1	M	2.35553	3.03782	2.46202	3.05586	2.85731	2.86092	3.15153	3.14611	3.3194	3.09016	3.49267	3.01796	3.68942	2.962	4.50709	3.64971	4.12623	3.23095	4.44932	3.32661	4.51972	3.34828	4.62622	3.05947	4.0071	2.98366	4.26882	2.79234	4.59373	2.60823	4.35005	2.47826	3.69664	2.64252	3.26164	2.47285	2.89883	2.48007
17	12464	L	H	TAV	1	M	4.70925	3.05767	4.61538	3.09016	4.19663	2.88258	3.90602	3.15514	3.74538	3.10279	3.56487	3.02879	3.36993	2.97464	2.53061	3.59736	2.88258	3.21109	2.57573	3.33203	2.51617	3.34828	2.40065	3.06128	3.02518	2.97283	2.78692	2.7454	2.50534	2.5649	2.75804	2.44036	3.38076	2.62267	3.81938	2.44036	4.23273	2.4927
18	9622	R	H	TAV	0	F	2.58296	2.9981	2.68764	3.06128	3.13167	2.82122	3.50351	3.15153	3.65874	3.06128	3.81938	2.98727	4.01973	2.9241	4.88433	3.59736	4.52333	3.20749	4.86628	3.26344	4.9457	3.28329	5.09551	2.9602	4.4042	2.93674	4.66231	2.7075	4.96917	2.57393	4.67675	2.33206	3.99988	2.55768	3.54683	2.39162	3.12445	2.38621
19	9622	L	H	TAV	0	F	5.07205	3.13529	4.97458	3.17861	4.52152	2.95118	4.20024	3.26705	4.02876	3.20929	3.8645	3.14431	3.66054	3.05406	2.78872	3.76703	3.16417	3.41687	2.87536	3.43491	2.76887	3.47463	2.60642	3.14973	3.27608	3.1046	3.02338	2.83566	2.74901	2.66237	2.91868	2.48368	3.65512	2.72194	4.12623	2.52158	4.60275	2.53602
20	9626	R	H	TAV	1	F	2.31581	3.175	2.42592	3.22734	2.90786	2.97464	3.27246	3.31037	3.44755	3.25622	3.60639	3.18221	3.80313	3.08835	4.70022	3.73815	4.29229	3.36272	4.61538	3.44394	4.71646	3.46379	4.88794	3.13348	4.17857	3.09197	4.48362	2.87898	4.81393	2.6732	4.5125	2.47285	3.77606	2.71472	3.37355	2.53061	2.84648	2.52339
21	9626	L	H	TAV	1	F	5.11537	3.33564	4.99263	3.36452	4.49625	3.08835	4.15691	3.44755	3.98544	3.33384	3.83021	3.25983	3.62805	3.1768	2.69667	3.85187	3.10099	3.48726	2.7436	3.52155	2.6714	3.52877	2.5252	3.21832	3.23095	3.2147	2.94756	2.99089	2.6353	2.79234	2.91327	2.60281	3.61	2.83746	4.12082	2.64252	4.59553	2.65335
22	9627	R	H	TAV	2	F	2.23459	3.16417	2.33025	3.22373	2.80678	2.98186	3.17861	3.33203	3.3194	3.2472	3.51795	3.19485	3.7201	3.11001	4.54499	3.79953	4.17136	3.40604	4.52333	3.48365	4.5847	3.5017	4.75256	3.16777	4.06847	3.11543	4.36088	2.91327	4.6551	2.65155	4.37532	2.48909	3.69122	2.75082	3.2508	2.55768	2.82302	2.53602
23	9627	L	H	TAV	2	F	4.8735	3.13709	4.77242	3.17138	4.32478	2.962	3.9367	3.32842	3.74718	3.25983	3.59195	3.21651	3.3934	3.14431	2.59559	3.83923	2.9241	3.48907	2.62988	3.54502	2.52158	3.57029	2.35372	3.249	3.02338	3.15875	2.75804	2.94034	2.42231	2.70208	2.70208	2.5252	3.37535	2.78692	3.86992	2.5631	4.30854	2.53964
24	9631	R	H	TAV	0	M	2.44217	3.16777	2.56129	3.23636	2.97464	2.9963	3.31578	3.323	3.47463	3.249	3.6443	3.1768	3.85729	3.09016	4.62622	3.7201	4.26341	3.3573	4.57567	3.44575	4.64968	3.46379	4.82296	3.17319	4.14609	3.07753	4.42947	2.89522	4.77062	2.7075	4.5125	2.51256	3.83743	2.7454	3.35369	2.58115	3.01435	2.57393
25	9631	L	H	TAV	0	M	4.97819	3.29412	4.88433	3.34828	4.43488	3.13889	4.14067	3.44213	3.97461	3.39881	3.79591	3.33744	3.58473	3.27066	2.8158	3.92588	3.14611	3.53058	2.84107	3.63888	2.76887	3.65693	2.58115	3.35549	3.25622	3.23636	2.98908	3.08113	2.66779	2.888	2.88258	2.72194	3.59556	2.90786	4.05945	2.73096	4.50167	2.75623
26	JV10	R	H	TAV	0	M	2.5252	3.05947	2.61725	3.10641	3.03782	2.89883	3.27788	3.16777	3.43131	3.1046	3.59736	3.03782	3.79591	2.98006	4.53777	3.57751	4.23633	3.2472	4.53055	3.32661	4.5847	3.34286	4.70564	3.06128	4.11901	3.00171	4.37712	2.80497	4.66051	2.57573	4.41142	2.44397	3.75621	2.6732	3.30134	2.51797	3.05045	2.50173
27	JV10	L	H	TAV	0	M	4.83018	3.08655	4.70744	3.11723	4.31937	2.91688	4.05764	3.19124	3.90421	3.1407	3.74718	3.06669	3.53419	3.03782	2.86273	3.65693	3.1425	3.27608	2.86273	3.38979	2.76707	3.40964	2.6732	3.12806	3.22553	3.03782	2.9945	2.87356	2.68043	2.67681	2.93132	2.51256	3.55043	2.69667	3.99446	2.54685	4.30492	2.53964
28	JV11	R	H	TAV	0	M	2.59198	2.86995	2.70028	2.89883	3.10641	2.71291	3.38979	2.99089	3.56307	2.9223	3.72191	2.84468	3.9367	2.79053	4.59373	3.45657	4.29049	3.08113	4.59734	3.18041	4.66592	3.20026	4.78325	2.90786	4.21287	2.84468	4.46196	2.66237	4.76159	2.45661	4.49625	2.29235	3.88075	2.47465	3.47282	2.32123	3.03962	2.33747
29	JV11	L	H	TAV	0	M	4.71105	3.16236	4.60997	3.19305	4.21648	3.00171	3.91505	3.28149	3.7544	3.22914	3.58473	3.16597	3.37355	3.11001	2.68403	3.72913	2.98908	3.37716	2.69847	3.49087	2.59198	3.51072	2.47105	3.24358	3.08474	3.13348	2.83746	2.94576	2.52158	2.73999	2.76707	2.59379	3.37896	2.76526	3.83021	2.60823	4.16052	2.61003
30	JV12	R	H	TAV	1	M	2.7075	2.94576	2.82122	2.98727	3.2129	2.8176	3.49267	3.07933	3.65151	3.02157	3.81757	2.95298	4.02334	2.90605	4.7291	3.54863	4.42225	3.16236	4.6551	3.27427	4.78866	3.29773	4.91862	3.01977	4.32658	2.91327	4.58289	2.7436	4.88253	2.54144	4.64607	2.39885	4.03237	2.58296	3.60278	2.42773	3.29593	2.41689
31	JV12	L	H	TAV	1	M	5.0522	3.1425	4.92765	3.18221	4.55943	3.01254	4.27424	3.27788	4.12442	3.2129	3.96197	3.15333	3.74538	3.10641	3.07211	3.7887	3.34828	3.43131	3.11362	3.52155	2.98006	3.53239	2.86634	3.24539	3.42047	3.15514	3.17138	2.98366	2.88619	2.75804	3.09557	2.61725	3.71469	2.80316	4.16052	2.62808	4.51611	2.6353
32	JV1	R	H	TAV	1	F	2.41509	3.09016	2.53061	3.13709	2.94034	2.92771	3.24539	3.2147	3.41325	3.15514	3.57931	3.08294	3.81035	3.04503	4.56304	3.69664	4.15511	3.30496	4.46376	3.40604	4.57928	3.42228	4.72368	3.12085	4.1154	3.05586	4.35005	2.83746	4.66231	2.61725	4.43488	2.45661	3.77786	2.67862	3.28871	2.49632	2.8898	2.51256
33	JV1	L	H	TAV	1	F	4.89155	3.175	4.79769	3.22734	4.38795	3.02698	4.07388	3.323	3.91505	3.25983	3.74357	3.19665	3.5378	3.16236	2.77067	3.87173	3.13348	3.47101	2.89161	3.55043	2.72555	3.59015	2.60461	3.30315	3.19846	3.19305	2.97103	3.01254	2.6353	2.81039	2.88078	2.601	3.52697	2.80497	3.97822	2.62808	4.42767	2.62628
34	JV2	R	H	TAV	1	F	2.49632	2.94576	2.59559	3.00171	3.04865	2.80497	3.33925	3.08113	3.50892	3.00713	3.66595	2.94756	3.89158	2.90605	4.63524	3.59015	4.28146	3.20026	4.52333	3.28329	4.6948	3.30315	4.82657	3.00713	4.21106	2.91327	4.4782	2.71472	4.77964	2.51256	4.54499	2.34109	3.82841	2.5631	3.39881	2.38801	3.02698	2.39343
35	JV2	L	H	TAV	1	F	4.85365	2.96381	4.71827	2.99991	4.29229	2.82483	4.00169	3.10279	3.83201	3.05406	3.67137	2.99089	3.45296	2.95839	2.72375	3.69122	3.04865	3.28149	2.76707	3.37896	2.61725	3.3952	2.51617	3.10099	3.11362	2.99269	2.8898	2.79053	2.54866	2.60823	2.79955	2.41689	3.47101	2.61364	3.91505	2.41509	4.33561	2.40606
36	JV3	R	H	TAV	1	F	2.28694	3.03782	2.39704	3.08655	2.78511	2.89702	3.11904	3.14973	3.27608	3.07753	3.42589	3.00171	3.64249	2.95118	4.34644	3.62444	4.03418	3.2472	4.29049	3.33925	4.44391	3.35188	4.56304	3.04142	3.971	2.97464	4.2237	2.79595	4.49806	2.56852	4.28688	2.42592	3.60278	2.62628	3.17138	2.48368	2.83746	2.47826
37	JV3	L	H	TAV	1	F	4.77422	3.2129	4.67134	3.2508	4.2237	3.06128	3.96017	3.323	3.80133	3.26524	3.6479	3.19665	3.42589	3.16056	2.73096	3.84104	3.03782	3.4656	2.80136	3.56848	2.62808	3.60098	2.50895	3.29232	3.10099	3.18944	2.85731	3.01615	2.55046	2.83204	2.75804	2.6714	3.43311	2.83024	3.89338	2.66599	4.26521	2.66418
38	JV4	R	H	TAV	1	M	2.96562	3.22012	3.07391	3.2472	3.49448	3.05406	3.74898	3.30856	3.91865	3.25441	4.0793	3.19485	4.2977	3.14611	4.99805	3.78509	4.67675	3.42408	4.91321	3.54322	5.04136	3.56487	5.15869	3.28871	4.59192	3.18582	4.83018	2.9945	5.14605	2.79595	4.89696	2.6353	4.26702	2.81039	3.83021	2.6714	3.40964	2.69125
39	JV4	L	H	TAV	1	M	4.97819	3.07211	4.86628	3.10099	4.48723	2.9223	4.2237	3.19305	4.06306	3.12265	3.90421	3.06128	3.6822	3.01977	3.00533	3.66234	3.27246	3.29412	3.02879	3.3916	2.89161	3.41325	2.79955	3.12987	3.38076	3.05225	3.13529	2.86092	2.83927	2.62808	3.05767	2.4909	3.70566	2.68764	4.15511	2.53964	4.58289	2.56852
40	JV5	R	H	TAV	1	M	2.57212	2.83566	2.6732	2.87356	3.08294	2.67681	3.31578	2.93493	3.47282	2.88258	3.63707	2.81399	3.85187	2.7797	4.57567	3.40062	4.22912	3.02518	4.47279	3.12265	4.57026	3.14611	4.70744	2.86273	4.13706	2.79595	4.40059	2.61544	4.68578	2.36997	4.48182	2.25083	3.84285	2.4548	3.42408	2.29777	2.99269	2.31762
41	JV5	L	H	TAV	1	M	4.87169	3.04684	4.76881	3.07933	4.37712	2.89342	4.14248	3.175	3.99085	3.12265	3.83021	3.06489	3.60819	3.04865	2.89702	3.71469	3.21651	3.33384	2.9945	3.43131	2.86814	3.45838	2.7436	3.18582	3.30496	3.07211	3.04503	2.90966	2.74179	2.69125	2.97283	2.53422	3.58654	2.71652	4.02334	2.5288	4.44391	2.53422
42	JV6	R	H	TAV	0	M	2.44758	3.09016	2.5649	3.11543	2.97103	2.91868	3.21109	3.16056	3.36272	3.10641	3.51975	3.04503	3.73996	2.99269	4.36088	3.60819	4.08652	3.23456	4.32839	3.34105	4.47459	3.37716	4.58289	3.10099	4.02334	2.98366	4.29229	2.82843	4.56846	2.63349	4.35907	2.50895	3.72191	2.68223	3.25441	2.53964	2.89883	2.57573
43	JV6	L	H	TAV	0	M	4.61719	2.87175	4.5125	2.90063	4.12442	2.74179	3.88075	2.99269	3.72552	2.94576	3.55946	2.89702	3.33925	2.87175	2.75082	3.50711	2.98547	3.13529	2.77609	3.24358	2.61003	3.29954	2.49451	3.02518	3.05767	2.88258	2.74721	2.72375	2.47105	2.55588	2.6696	2.41329	3.31217	2.54505	3.78509	2.38621	4.12262	2.38801
44	JV7	R	H	TAV	1	F	2.50895	3.00713	2.62808	3.06489	3.00352	2.86454	3.34647	3.13709	3.50531	3.06489	3.66054	3.00713	3.88436	2.95839	4.62261	3.65874	4.26521	3.26524	4.52513	3.34647	4.67675	3.36813	4.81393	3.06309	4.19843	2.98006	4.44391	2.77428	4.76881	2.53602	4.52333	2.37177	3.84465	2.60642	3.39881	2.45841	3.01796	2.453
45	JV7	L	H	TAV	1	F	4.94931	2.93312	4.83198	2.97283	4.42406	2.78692	4.11901	3.07572	3.95114	3.01796	3.7923	2.95839	3.58473	2.90424	2.87356	3.57571	3.175	3.20568	2.91327	3.30496	2.75263	3.32661	2.64432	3.02698	3.23636	2.93312	3.00894	2.74721	2.68584	2.50895	2.94215	2.34109	3.59556	2.55408	4.03959	2.38982	4.45835	2.38982
46	JV8	R	H	TAV	1	F	2.44036	3.08474	2.53964	3.14792	2.96742	2.93854	3.26705	3.18402	3.42769	3.08294	3.59917	3.00713	3.81397	2.94756	4.57387	3.68762	4.24716	3.30496	4.49264	3.36452	4.6208	3.38076	4.77783	3.07933	4.15872	3.01977	4.39879	2.83566	4.68939	2.61725	4.41503	2.47465	3.76523	2.68403	3.34466	2.52339	2.9241	2.51978
47	JV8	L	H	TAV	1	F	4.9078	3.19485	4.79228	3.22373	4.36449	3.0324	4.0793	3.28871	3.91324	3.22193	3.75079	3.15514	3.5396	3.12085	2.82663	3.84645	3.09738	3.42228	2.87717	3.51433	2.69667	3.54322	2.58115	3.23636	3.2147	3.13889	2.94034	2.962	2.63349	2.76887	2.90244	2.61003	3.55043	2.80316	4.01612	2.63349	4.40781	2.63891
48	JV9	R	H	TAV	1	F	2.57754	3.09738	2.71291	3.13889	3.12265	2.962	3.41687	3.24178	3.5721	3.18944	3.73274	3.12626	3.95476	3.09557	4.63885	3.78147	4.33742	3.3916	4.63704	3.50351	4.77062	3.53239	4.90057	3.24178	4.28146	3.12265	4.53958	2.95298	4.84281	2.72555	4.59914	2.5631	3.93851	2.73819	3.50711	2.56852	3.12987	2.54866
49	JV9	L	H	TAV	1	F	4.88614	3.30676	4.74895	3.33203	4.39518	3.16597	4.06486	3.43491	3.90241	3.38257	3.74177	3.31759	3.50711	3.27427	2.85731	4.0053	3.12265	3.60639	2.84468	3.69122	2.69125	3.7183	2.57573	3.4295	3.19124	3.3212	2.92951	3.14611	2.5992	2.89342	2.8501	2.72555	3.50711	2.94034	3.98544	2.75804	4.40781	2.78151
50	144-1	R	T	BAV	3	F	2.53964	3.11362	2.66237	3.15694	3.07211	2.91688	3.3952	3.22012	3.5396	3.13709	3.69303	3.04323	3.89158	3.00533	4.70202	3.61542	4.258	3.2869	4.65871	3.35008	4.69119	3.36272	4.8735	3.08474	4.18218	3.04865	4.43488	2.84468	4.72007	2.66779	4.47459	2.53061	3.85548	2.69847	3.42589	2.5288	3.02157	2.53422
51	144-1	L	T	BAV	3	F	4.74174	3.15153	4.61177	3.16597	4.19121	2.9223	3.88075	3.22373	3.73815	3.12806	3.58112	3.05045	3.38799	2.9945	2.61544	3.58292	2.99269	3.2869	2.63169	3.34647	2.58296	3.36091	2.45661	3.05045	3.07211	3.04323	2.83746	2.80497	2.53241	2.63169	2.79053	2.49451	3.41506	2.68945	3.87173	2.52339	4.26882	2.54324
52	145-1	R	T	TAV	2	F	2.50173	3.09377	2.64072	3.12806	3.07933	2.8898	3.35369	3.16236	3.51072	3.11182	3.6479	3.03601	3.85367	2.98547	4.60997	3.57751	4.22189	3.2472	4.63343	3.32661	4.67134	3.33744	4.81393	3.06489	4.15872	2.98366	4.39156	2.79234	4.7309	2.64252	4.48001	2.49632	3.82299	2.65335	3.37355	2.49632	2.98547	2.51436
53	145-1	L	T	TAV	2	F	4.67134	3.02518	4.53416	3.01977	4.17497	2.78151	3.83201	3.0685	3.6822	3.01254	3.53239	2.95839	3.33384	2.89702	2.52158	3.49448	2.93312	3.14611	2.54144	3.2129	2.49632	3.22914	2.37177	2.92951	3.04323	2.89702	2.75804	2.71111	2.39162	2.4927	2.64432	2.37177	3.30134	2.54144	3.81216	2.39885	4.18579	2.4205
54	145-2	R	T	TAV	1	M	2.48368	3.10099	2.61364	3.1425	3.01254	2.94756	3.28871	3.24358	3.44935	3.18402	3.61361	3.11182	3.81757	3.06309	4.48723	3.64971	4.13164	3.32842	4.51792	3.41687	4.5504	3.42589	4.66412	3.16056	4.045	3.08835	4.31034	2.90244	4.60997	2.70028	4.37352	2.58115	3.79411	2.74901	3.36272	2.57754	2.96922	2.56852
55	145-2	L	T	TAV	1	M	4.75798	3.20026	4.64246	3.24178	4.25619	3.02698	3.98544	3.30315	3.82841	3.26705	3.69122	3.21109	3.48545	3.15514	2.86273	3.69303	3.15694	3.38979	2.75263	3.49087	2.71111	3.5017	2.60281	3.23817	3.19846	3.17319	2.95478	2.97464	2.62447	2.7779	2.81039	2.65516	3.48907	2.84648	3.92226	2.6714	4.2959	2.66057
56	145-3	R	T	TAV	2	M	2.527	2.89702	2.62267	2.95118	3.05586	2.71111	3.29412	2.962	3.45838	2.92771	3.6118	2.86814	3.7887	2.82483	4.49806	3.43672	4.12623	3.07753	4.50347	3.1768	4.54679	3.19665	4.68759	2.94215	4.05403	2.86454	4.31034	2.65516	4.64968	2.46021	4.4042	2.3465	3.78147	2.51436	3.38618	2.3465	2.98006	2.35372
57	145-3	L	T	TAV	2	M	4.67134	2.94937	4.56485	2.97464	4.1533	2.74721	3.92226	3.01435	3.76162	2.95839	3.61	2.90244	3.42228	2.89161	2.6696	3.49809	3.05767	3.12806	2.69847	3.24178	2.65516	3.25261	2.54505	2.95839	3.12806	2.91146	2.888	2.69847	2.58476	2.48909	2.78872	2.37177	3.40964	2.55227	3.86992	2.38621	4.21287	2.39343
58	145-4	R	T	TAV	2	M	2.44938	3.12806	2.5649	3.17319	2.98727	2.9223	3.23276	3.16777	3.3952	3.10641	3.52697	3.05406	3.74177	3.02338	4.48904	3.55043	4.12623	3.23636	4.46918	3.31759	4.50889	3.33203	4.62622	3.04323	4.03418	3.00713	4.25258	2.79775	4.56123	2.58837	4.37171	2.48368	3.76884	2.70208	3.27788	2.5288	2.91507	2.55768
59	145-4	L	T	TAV	2	M	4.65871	3.03601	4.53597	3.0685	4.18399	2.83204	3.89338	3.10099	3.73274	3.02879	3.58112	2.98006	3.38799	2.94395	2.69306	3.52877	3.03782	3.18402	2.66418	3.27608	2.61544	3.28871	2.45119	3.04142	3.12445	2.962	2.8519	2.76345	2.50895	2.53964	2.66779	2.42592	3.37355	2.61003	3.81938	2.45661	4.21106	2.46563
60	146-1	R	T	BAV	3	F	2.54685	3.04503	2.66057	3.07211	3.10821	2.79053	3.34828	3.04865	3.52336	2.97103	3.68581	2.91868	3.88797	2.90605	4.56123	3.37535	4.21828	3.08294	4.63343	3.18041	4.68398	3.19665	4.84281	2.91507	4.1876	2.88078	4.46918	2.6714	4.79047	2.48007	4.55762	2.38079	3.90061	2.53964	3.47463	2.39704	3.00533	2.4205
61	146-1	L	T	BAV	3	F	4.89877	3.00713	4.74715	3.01796	4.36088	2.75804	4.0793	3.00171	3.92046	2.94756	3.75801	2.888	3.57751	2.83566	2.73819	3.38437	3.14611	3.08113	2.78511	3.15153	2.72555	3.16777	2.60642	2.87175	3.28149	2.84829	3.01435	2.62808	2.67501	2.43494	2.87356	2.33747	3.51975	2.50714	4.01612	2.35733	4.44932	2.3826
62	146-2	R	T	TAV	2	M	2.14975	3.16777	2.26347	3.20929	2.6732	2.96742	2.9223	3.22734	3.08655	3.18402	3.23095	3.13167	3.42408	3.09016	4.22551	3.63166	3.82841	3.33925	4.17136	3.44213	4.21287	3.45116	4.35005	3.18402	3.72732	3.11723	3.98724	2.93674	4.31576	2.72194	4.09194	2.57754	3.43131	2.75804	3.00894	2.601	2.6353	2.61003
63	146-2	L	T	TAV	2	M	4.45113	3.09557	4.32658	3.12445	3.94212	2.90966	3.6822	3.175	3.51253	3.12806	3.35911	3.07753	3.15875	3.01796	2.42773	3.65151	2.82302	3.29954	2.43856	3.40243	2.39343	3.41145	2.24722	3.15333	2.90244	3.07391	2.64613	2.88439	2.29235	2.66779	2.49812	2.51978	3.16417	2.71111	3.59736	2.53964	3.99446	2.54685
64	146-3	R	T	TAV	2	M	2.43675	3.17138	2.55588	3.19846	2.92951	2.962	3.18944	3.19485	3.3573	3.13529	3.51614	3.09377	3.69483	3.05225	4.46737	3.5739	4.06306	3.26524	4.44571	3.3573	4.4764	3.36993	4.61899	3.11001	4.08472	3.00894	4.24536	2.81039	4.50528	2.64072	4.2977	2.52339	3.684	2.71291	3.26705	2.58296	2.8519	2.59017
65	146-3	L	T	TAV	2	M	4.83559	3.15153	4.70925	3.18582	4.30312	2.93493	4.04681	3.20749	3.88617	3.16056	3.74177	3.10279	3.54683	3.06669	2.8158	3.62805	3.16777	3.35188	2.83746	3.3952	2.79955	3.40062	2.6353	3.12987	3.28329	3.05586	3.03421	2.87175	2.71472	2.63169	2.93312	2.51076	3.54141	2.72916	4.02876	2.56852	4.37712	2.59198
66	149-1	R	T	TAV	2	F	2.55768	3.20388	2.66418	3.25441	3.10821	3.01254	3.37535	3.25261	3.51795	3.22012	3.70206	3.11543	3.89699	3.09918	4.70022	3.71288	4.27604	3.34828	4.60636	3.41145	4.67134	3.4295	4.82116	3.12806	4.22189	3.12085	4.45655	2.91688	4.7652	2.70028	4.54679	2.60823	3.90241	2.78511	3.45116	2.64252	3.00713	2.65696
67	149-1	L	T	TAV	2	F	4.60816	3.34647	4.48182	3.36632	4.07388	3.12085	3.7923	3.38799	3.6479	3.33925	3.49267	3.26344	3.28149	3.22193	2.51617	3.7923	2.87898	3.48365	2.5252	3.55585	2.48007	3.56848	2.32123	3.27608	3.00171	3.23456	2.69847	3.05947	2.35913	2.87717	2.601	2.72916	3.26524	2.90063	3.72913	2.74721	4.17497	2.76526
68	150-4	R	T	TAV	1	F	2.26889	2.96742	2.38982	3.00894	2.81399	2.73999	3.09016	2.99089	3.24539	2.93312	3.40604	2.86273	3.60458	2.81399	4.39879	3.38437	3.99627	3.04684	4.3663	3.12626	4.40961	3.1407	4.54679	2.84468	3.8988	2.82843	4.12803	2.61725	4.46376	2.44397	4.20024	2.31401	3.55946	2.48909	3.10821	2.35733	2.77067	2.37718
69	150-4	L	T	TAV	1	F	4.50528	3.10279	4.35546	3.12626	3.94753	2.90605	3.69844	3.16958	3.55224	3.10641	3.37535	3.03601	3.18221	3.00894	2.41689	3.58473	2.80497	3.249	2.44938	3.33022	2.3826	3.34286	2.24001	3.08474	2.86814	3.02518	2.62988	2.82302	2.31401	2.6732	2.57934	2.53061	3.17138	2.6732	3.64068	2.5288	4.01612	2.53964
70	152-1	R	T	TAV	2	F	2.48368	3.11182	2.58656	3.13709	3.02338	2.89342	3.29593	3.1407	3.45477	3.08474	3.65332	3.00171	3.82479	2.9981	4.56304	3.57751	4.19121	3.22553	4.55401	3.29954	4.59734	3.31398	4.73632	3.01977	4.13164	2.98006	4.35366	2.78331	4.68398	2.55227	4.50167	2.45661	3.81397	2.66418	3.34466	2.50895	2.91507	2.53061
71	152-1	L	T	TAV	2	F	4.78866	3.15694	4.67314	3.16056	4.23453	2.91868	3.99627	3.16597	3.83562	3.09918	3.65874	3.02698	3.48545	3.01796	2.71472	3.64249	3.11001	3.28329	2.73638	3.38437	2.68403	3.39701	2.53783	3.12265	3.27968	3.04503	2.91507	2.85912	2.57934	2.65516	2.76345	2.55408	3.41325	2.71291	3.91143	2.54685	4.32658	2.5631
72	152-2	R	T	BAV	5	M	2.31401	3.07211	2.42592	3.10099	2.86273	2.86995	3.13709	3.14431	3.29593	3.08835	3.47101	3.01977	3.67318	2.98366	4.47098	3.55766	4.03959	3.20388	4.39156	3.33203	4.42947	3.34466	4.57748	3.07211	3.93129	2.9981	4.17857	2.82663	4.54679	2.5974	4.32478	2.46021	3.60819	2.65335	3.17138	2.49992	2.78151	2.51797
73	152-2	L	T	BAV	5	M	4.68939	3.00352	4.55582	3.00894	4.22912	2.83204	3.90963	3.12085	3.75621	3.05225	3.59195	3.01254	3.38979	2.96922	2.60461	3.62805	2.9945	3.26344	2.77248	3.33564	2.72375	3.34828	2.50895	3.0703	3.09557	3.01977	2.83204	2.86273	2.44758	2.63169	2.69487	2.4909	3.34466	2.68223	3.84465	2.46744	4.24355	2.47465
74	153-1	R	T	TAV	2	F	2.38079	3.0703	2.51256	3.10099	2.93674	2.86092	3.19305	3.13348	3.3573	3.07753	3.52697	2.98186	3.7165	2.97283	4.51431	3.56668	4.12623	3.22012	4.51431	3.27427	4.55582	3.2869	4.67314	2.98727	4.01612	2.97283	4.27965	2.75804	4.57026	2.56852	4.31395	2.45661	3.67498	2.64432	3.24358	2.48368	2.85551	2.49451
75	153-1	L	T	TAV	2	F	4.77422	3.05947	4.63704	3.07572	4.21287	2.84287	3.96739	3.12085	3.79772	3.03601	3.63166	2.97283	3.44575	2.94576	2.59559	3.5378	3.06309	3.22553	2.6732	3.30496	2.61905	3.31759	2.50173	3.03601	3.12987	2.97825	2.90244	2.76526	2.57754	2.55949	2.82663	2.4205	3.43852	2.62267	3.89338	2.45661	4.31034	2.47465
76	153-2	R	T	TAV	2	F	2.38441	3.16958	2.52158	3.20929	2.94576	2.98006	3.19124	3.249	3.35549	3.19846	3.52516	3.09377	3.70025	3.0703	4.45835	3.68762	4.0793	3.35008	4.47459	3.42408	4.5107	3.43852	4.65329	3.15694	4.03778	3.1046	4.27965	2.90966	4.61719	2.68945	4.38795	2.60281	3.72371	2.77609	3.2851	2.60823	2.84468	2.62267
77	153-2	L	T	TAV	2	F	4.81574	3.02338	4.69661	3.04503	4.28146	2.82122	4.03057	3.08113	3.87353	3.01254	3.70025	2.91868	3.52155	2.91327	2.74721	3.50531	3.12987	3.16236	2.73096	3.23997	2.67501	3.25261	2.57393	2.96922	3.17319	2.94034	2.97103	2.71652	2.63349	2.53602	2.89883	2.41148	3.54863	2.59379	3.97281	2.44397	4.38434	2.46744
78	153-4	R	T	TAV	2	M	2.50534	2.89342	2.62808	2.93132	3.00894	2.69487	3.29052	2.962	3.44755	2.89522	3.60639	2.79955	3.79591	2.76345	4.57026	3.37716	4.18399	3.03601	4.56485	3.10641	4.59373	3.11001	4.70564	2.84468	4.08652	2.83204	4.32658	2.62628	4.6569	2.37538	4.39698	2.2761	3.80133	2.47826	3.34286	2.31581	2.94576	2.33567
79	153-4	L	T	TAV	2	M	4.8013	2.89161	4.67495	2.92951	4.27424	2.70569	4.01793	2.98006	3.85367	2.90605	3.684	2.83566	3.51795	2.81399	2.73277	3.40423	3.13529	3.07391	2.76526	3.14431	2.72013	3.16056	2.5992	2.89522	3.22012	2.82122	2.98547	2.64793	2.63891	2.44397	2.88619	2.3104	3.49448	2.51076	3.94393	2.33025	4.32297	2.33567
80	154-2	R	T	TAV	1	M	2.49812	2.99991	2.60642	3.02879	3.02698	2.81399	3.28871	3.08113	3.44575	3.00713	3.60819	2.95659	3.79772	2.92951	4.55221	3.5378	4.14789	3.16056	4.36991	3.2472	4.45474	3.26164	4.65329	2.98006	4.07388	2.962	4.31937	2.76526	4.66051	2.54144	4.42947	2.42231	3.81757	2.61364	3.37174	2.47826	2.94576	2.46924
81	154-2	L	T	TAV	1	M	4.58831	3.03421	4.47279	3.04865	4.09194	2.84287	3.81216	3.11723	3.6479	3.05947	3.50711	2.99269	3.29052	2.94756	2.55588	3.55404	2.92951	3.20207	2.60642	3.29593	2.56129	3.30496	2.40245	3.01977	3.00533	2.99089	2.77248	2.78692	2.41329	2.59559	2.67862	2.47285	3.29412	2.64252	3.7165	2.48007	4.14789	2.48368
82	160-1	R	T	TAV	1	F	2.42773	3.20207	2.54144	3.25802	2.97464	3.04323	3.21109	3.29412	3.36813	3.22012	3.51072	3.12806	3.7201	3.1046	4.4403	3.71469	4.08472	3.40062	4.41322	3.44394	4.45113	3.45116	4.61719	3.19485	3.84826	3.16236	4.27424	2.98366	4.59192	2.80497	4.30673	2.68223	3.73815	2.82483	3.30134	2.6714	2.86273	2.68223
83	160-1	L	T	TAV	1	F	4.71646	3.23817	4.5847	3.26885	4.18399	3.04142	3.9367	3.29412	3.76884	3.22553	3.61361	3.15153	3.41325	3.13889	2.68584	3.70386	3.05586	3.38799	2.71291	3.45838	2.64974	3.46921	2.527	3.20026	3.21109	3.14611	2.87536	2.96922	2.55768	2.78872	2.82483	2.66057	3.41145	2.81941	3.88255	2.66779	4.27424	2.68403
84	162-1	R	T	TAV	2	F	2.45661	3.26524	2.56852	3.29412	2.98727	3.07753	3.2147	3.30856	3.37355	3.2472	3.53599	3.15694	3.73274	3.13529	4.42406	3.71288	4.06847	3.40784	4.41503	3.47463	4.47459	3.49087	4.58289	3.21832	3.98905	3.19124	4.24716	3.00352	4.59192	2.77428	4.37532	2.6714	3.73996	2.8519	3.29052	2.70569	2.91327	2.70931
85	162-1	L	T	TAV	2	F	4.67314	3.09738	4.56123	3.12085	4.16052	2.88258	3.92226	3.11182	3.76523	3.0685	3.60639	2.97825	3.41867	2.95118	2.87898	3.50351	3.10641	3.20388	2.72916	3.27066	2.66779	3.28329	2.56129	3.00352	3.16417	2.99089	2.88619	2.77248	2.58476	2.57573	2.78151	2.47285	3.40964	2.64252	3.82841	2.51256	4.22731	2.50353
86	2-3	R	T	TAV	1	F	2.52158	3.03962	2.64252	3.05406	3.04142	2.83566	3.27066	3.03782	3.41325	2.97283	3.57931	2.91327	3.77245	2.89883	4.50347	3.3952	4.16413	3.14973	4.43308	3.19846	4.48362	3.20749	4.6208	2.95659	4.06486	2.94215	4.25077	2.7454	4.57026	2.53602	4.332	2.43494	3.77065	2.59559	3.35188	2.48007	3.02157	2.48007
87	2-3	L	T	TAV	1	F	4.68398	2.96562	4.58831	2.98727	4.20204	2.80497	3.95656	3.01796	3.80313	2.97825	3.6479	2.93493	3.44394	2.9241	2.76165	3.5017	3.10821	3.18582	2.82302	3.29052	2.75804	3.29773	2.62628	3.03059	3.19846	2.96562	2.94576	2.79234	2.59379	2.58115	2.80858	2.45661	3.40062	2.61003	3.86992	2.46924	4.26702	2.48007
88	2-4	R	T	BAV	4	M	2.60461	2.93312	2.71652	2.962	3.07753	2.77609	3.33564	3.02338	3.50711	2.97825	3.684	2.92951	3.88075	2.91146	4.52513	3.49628	4.16413	3.16236	4.51792	3.2869	4.57387	3.29954	4.69119	3.03782	4.1136	2.962	4.35005	2.77609	4.72368	2.56852	4.50167	2.43314	3.83562	2.60281	3.43131	2.44036	3.05406	2.42773
89	2-4	L	T	BAV	4	M	4.57928	3.11001	4.45474	3.12626	4.12082	2.94395	3.83743	3.19124	3.67318	3.14792	3.50531	3.08294	3.32481	3.05406	2.64432	3.62805	2.98908	3.31578	2.65155	3.43311	2.59379	3.44575	2.49812	3.17861	3.05406	3.11182	2.82302	2.93312	2.47465	2.7075	2.7075	2.55949	3.31217	2.74721	3.76342	2.59198	4.1497	2.59379
90	2-6	R	T	BAV	3	M	2.26527	3.11001	2.38982	3.1407	2.76887	2.94034	2.98547	3.14431	3.14611	3.12987	3.30315	3.09557	3.49448	3.05586	4.17857	3.61	3.82841	3.2869	4.14248	3.4295	4.20565	3.44213	4.31756	3.17138	3.79772	3.07572	4.01612	2.90966	4.38254	2.71652	4.12442	2.58115	3.49087	2.72013	3.09016	2.57573	2.71291	2.58656
91	2-6	L	T	BAV	3	M	4.3663	2.83385	4.25077	2.85731	3.90602	2.67862	3.65874	2.90605	3.49989	2.888	3.33384	2.82663	3.1407	2.8158	2.44577	3.44755	2.80678	3.08113	2.46744	3.20207	2.41329	3.2129	2.30498	2.9223	2.8501	2.84829	2.61725	2.66599	2.25445	2.48188	2.46924	2.32123	3.11904	2.4909	3.55224	2.31581	3.94753	2.33386
92	3-5	R	T	BAV	4	M	2.49812	3.00713	2.62267	3.03962	3.01435	2.84287	3.24358	3.05947	3.41325	3.00713	3.55224	2.94395	3.76342	2.91327	4.46918	3.49989	4.08652	3.16236	4.42225	3.27246	4.49084	3.29232	4.60455	3.0324	4.04681	2.94576	4.28146	2.77428	4.61177	2.57032	4.36268	2.44577	3.75801	2.60823	3.33564	2.46563	2.94756	2.50353
93	3-5	L	T	BAV	4	M	4.70925	3.09377	4.59011	3.11543	4.20745	2.91688	3.97641	3.1407	3.81397	3.09918	3.65332	3.02157	3.45296	3.00352	2.79955	3.60639	3.15153	3.26524	2.83746	3.36091	2.76345	3.38257	2.63891	3.12085	3.20026	3.0324	2.97103	2.88439	2.61003	2.70389	2.85551	2.53964	3.44575	2.68764	3.87714	2.55046	4.26161	2.57032
94	19578	R	H	TAV	0	M	2.41689	2.97464	2.52158	3.02518	2.93674	2.82663	3.26164	3.12265	3.43131	3.04865	3.59015	2.98547	3.79772	2.92771	4.64968	3.56668	4.23994	3.20749	4.49445	3.30856	4.64607	3.33925	4.77603	3.01977	4.12442	2.93312	4.44932	2.74721	4.79228	2.51978	4.51972	2.36816	3.76884	2.59379	3.3194	2.41509	2.97825	2.40787
95	19578	L	H	TAV	0	M	5.06483	3.02157	4.9457	3.05045	4.52152	2.84287	4.20565	3.1407	4.05222	3.07211	3.87894	2.9945	3.684	2.92951	2.8501	3.66234	3.2147	3.2472	2.96562	3.31759	2.81039	3.37355	2.70028	3.06128	3.33564	2.96381	3.05406	2.75263	2.70389	2.5631	2.96922	2.37538	3.70025	2.60281	4.19301	2.4205	4.57928	2.44397
96	9625	R	H	TAV	2	F	2.69555	3.03503	2.7675	3.09407	3.25273	2.86159	3.60329	3.21215	3.76195	3.14203	3.93539	3.07192	4.1697	3.03133	4.94091	3.7638	4.54423	3.32469	4.8339	3.44277	4.9981	3.47598	5.17338	3.17156	4.50364	3.04794	4.76933	2.8413	5.10696	2.65864	4.8339	2.41695	4.16047	2.65126	3.66048	2.43356	3.24351	2.43724
97	9625	L	H	TAV	2	F	5.25456	3.05901	5.1494	3.09222	4.67338	2.84684	4.34497	3.17894	4.16416	3.07561	3.99258	3.02395	3.77671	2.97783	2.9889	3.69738	3.32469	3.30993	3.08853	3.38742	2.91325	3.3948	2.77119	3.09775	3.44093	3.0461	3.17156	2.78595	2.83208	2.5996	3.0996	2.39296	3.78225	2.63835	4.29516	2.42986	4.75087	2.44462
98	9629	R	H	TAV	1	M	2.63466	2.93724	2.7306	3.01288	3.21768	2.76012	3.50181	3.08484	3.68631	3.03687	3.84314	2.96123	4.03501	2.8948	4.70844	3.5258	4.46121	3.16786	4.75826	3.25643	4.89109	3.2841	5.02209	2.98337	4.35789	2.89296	4.65862	2.69555	4.99073	2.52765	4.72874	2.34684	4.01472	2.53872	3.57746	2.37636	3.14203	2.37082
99	9629	L	H	TAV	1	M	5.03685	2.83392	4.928	2.88558	4.50918	2.66972	4.17155	2.96676	4.02764	2.91879	3.85974	2.86529	3.65495	2.80625	2.92063	3.43355	3.23982	3.06454	2.87636	3.16048	2.78042	3.18078	2.6568	2.88189	3.34314	2.79149	3.03133	2.6033	2.69185	2.4889	2.93908	2.24905	3.64941	2.42986	4.14387	2.2712	4.58298	2.28965
100	9630	R	H	TAV	0	M	2.61806	2.93355	2.71584	2.97599	3.18078	2.77119	3.4483	3.05163	3.60882	3.01473	3.79332	2.95384	3.98151	2.9151	4.85051	3.63465	4.43907	3.17524	4.66416	3.28964	4.83759	3.3376	5.00917	3.06639	4.35236	2.92063	4.63095	2.73798	4.95014	2.49998	4.72504	2.35422	4.02764	2.55902	3.57192	2.3782	3.19923	2.36345
101	9630	L	H	TAV	0	M	5.10511	2.99444	4.99257	3.02949	4.53686	2.80071	4.27118	3.10329	4.10513	3.03503	3.91878	2.97414	3.7269	2.9151	2.88189	3.62727	3.28594	3.22506	3.06086	3.30624	2.90957	3.33207	2.78226	3.02027	3.40034	2.95384	3.1365	2.76566	2.81363	2.53319	3.04794	2.37636	3.66601	2.58485	4.16416	2.40957	4.60143	2.41695
102	9633	R	H	TAV	1	M	2.60514	2.76381	2.67525	2.81916	3.13465	2.6033	3.42985	2.87082	3.59591	2.82654	3.76011	2.75827	3.96675	2.70846	4.75087	3.33945	4.428	2.98705	4.71397	3.07377	4.80992	3.09407	4.93907	2.79149	4.27487	2.74167	4.59405	2.50551	4.91508	2.33761	4.63649	2.17341	3.95752	2.37082	3.52026	2.20846	3.07377	2.214
103	9633	L	H	TAV	1	M	5.04792	2.78964	4.97227	2.83946	4.49258	2.60883	4.23612	2.90218	4.07561	2.84684	3.91694	2.7878	3.71583	2.71215	2.85421	3.35236	3.21952	2.97229	2.90403	3.05348	2.821	3.08669	2.70108	2.78964	3.37451	2.72691	3.05716	2.51289	2.75459	2.33946	3.04978	2.14574	3.69554	2.35975	4.12911	2.20293	4.57744	2.22507
104	144-2	R	T	TAV	1	F	2.38558	2.85053	2.49998	2.88742	2.92986	2.66234	3.21215	2.92433	3.36713	2.87082	3.5258	2.77672	3.70661	2.74351	4.53132	3.35606	4.10144	3.01288	4.40402	3.09222	4.46305	3.09407	4.66601	2.81731	3.91509	2.75643	4.25272	2.57931	4.57744	2.38928	4.2804	2.2712	3.67893	2.42986	3.29702	2.2878	2.91879	2.2712
105	144-2	L	T	TAV	1	F	4.86711	2.8985	4.77855	2.92986	4.32284	2.70662	4.09221	2.95016	3.91324	2.87082	3.74535	2.8413	3.57746	2.8247	2.81363	3.47044	3.14757	3.11436	3.0055	3.19923	2.92801	3.20477	2.77488	2.86529	3.38557	2.85421	3.02027	2.71953	2.64019	2.44462	2.86897	2.31732	3.50919	2.53503	3.96306	2.33024	4.36712	2.31916
106	150-3	R	T	TAV	2	F	2.73983	2.8948	2.90034	2.90218	3.25827	2.69555	3.56454	2.97229	3.71767	2.92801	3.86158	2.7878	4.04424	2.7841	4.82652	3.36528	4.428	3.04241	4.81176	3.12543	4.83943	3.13465	4.9981	2.86159	4.28778	2.81731	4.58298	2.61436	4.88187	2.42433	4.64202	2.30809	4.01472	2.46307	3.59591	2.31732	3.22137	2.31916
107	150-3	L	T	TAV	2	F	4.90585	2.99997	4.75826	3.02211	4.39663	2.81178	4.10881	3.06824	3.95015	3.00366	3.78778	2.93724	3.60329	2.92617	2.8247	3.47413	3.20661	3.16971	2.80809	3.24905	2.74536	3.26011	2.64389	2.97967	3.35236	2.952	3.03503	2.7306	2.74536	2.52949	2.98337	2.39481	3.61989	2.59592	4.03132	2.42986	4.43354	2.42433
108	154-1	R	T	TAV	1	M	2.47826	2.83204	2.59198	2.86273	2.99269	2.62808	3.27608	2.87717	3.43672	2.83024	3.60098	2.74721	3.79772	2.71652	4.4782	3.2851	4.17316	2.96381	4.50889	3.05045	4.55221	3.05947	4.68939	2.76526	4.06847	2.74721	4.31576	2.5649	4.66773	2.34109	4.42947	2.22918	3.80133	2.41689	3.3573	2.26347	2.98186	2.25625
109	154-1	L	T	TAV	1	M	4.74715	2.73457	4.63524	2.76345	4.25258	2.54685	3.95476	2.82483	3.80133	2.76345	3.63707	2.68584	3.45296	2.64432	2.65335	3.23456	3.06128	2.8898	2.73638	2.98547	2.68945	2.9981	2.54505	2.71833	3.16417	2.6714	2.94034	2.45661	2.57573	2.25083	2.80316	2.14254	3.41867	2.34289	3.89158	2.18224	4.28688	2.19488
110	155-1	R	T	TAV	2	F	2.8158	3.08655	2.93854	3.09557	3.36993	2.87356	3.62624	3.1407	3.77786	3.08655	3.94934	3.01977	4.12803	2.98006	4.96917	3.57029	4.51611	3.22553	4.86808	3.2851	4.91321	3.30315	5.03775	2.99089	4.406	2.97283	4.67314	2.78692	5.02512	2.55768	4.81574	2.4548	4.12984	2.65516	3.67137	2.48909	3.23276	2.50353
111	155-1	L	T	TAV	2	F	4.78686	3.07753	4.65871	3.09738	4.24716	2.86995	3.99627	3.14431	3.83743	3.05947	3.66595	2.98727	3.49267	2.97825	2.68945	3.57931	3.11904	3.25622	2.70931	3.29412	2.67681	3.30676	2.55588	3.01615	3.16236	2.9945	2.95298	2.80316	2.61544	2.5649	2.85551	2.46202	3.46379	2.65876	3.94212	2.48549	4.36088	2.48909
112	155-2	R	T	TAV	1	F	2.41329	3.18221	2.5288	3.20929	2.98006	2.95118	3.22193	3.20929	3.38618	3.12806	3.54683	3.05947	3.72732	3.01435	4.50709	3.59195	4.10818	3.25983	4.5125	3.3194	4.57026	3.32661	4.68217	3.05045	3.99266	3.03962	4.28146	2.82483	4.63163	2.59379	4.39337	2.48909	3.70386	2.69487	3.22734	2.55408	2.82483	2.57573
113	155-2	L	T	TAV	1	F	4.9096	3.16417	4.8013	3.18041	4.34283	2.95298	4.09735	3.22734	3.93851	3.16597	3.77786	3.10641	3.58654	3.08113	2.81219	3.66234	3.21109	3.33203	2.82302	3.37896	2.76165	3.3952	2.63349	3.12445	3.30856	3.08655	3.03962	2.85912	2.71833	2.66237	2.97464	2.54144	3.59195	2.75082	4.01071	2.57393	4.44932	2.5631
114	155-3	R	T	BAV	3	M	2.44397	2.93493	2.55227	2.9602	2.97283	2.72555	3.22914	2.95298	3.40243	2.90063	3.55766	2.8158	3.73454	2.78692	4.54499	3.32661	4.10998	3.03601	4.51792	3.12626	4.55762	3.13709	4.65871	2.87356	4.01432	2.82483	4.258	2.62086	4.59914	2.42773	4.38976	2.31401	3.71469	2.49992	3.29593	2.3465	2.888	2.36635
115	155-3	L	T	BAV	3	M	4.76701	2.79595	4.64787	2.82843	4.25258	2.62086	3.97641	2.888	3.81216	2.82122	3.66234	2.75984	3.45838	2.73277	2.72916	3.29412	3.10641	2.98006	2.7436	3.0703	2.68403	3.08294	2.58296	2.81039	3.20568	2.75984	2.95839	2.5649	2.60461	2.35191	2.82843	2.22737	3.43672	2.41689	3.89158	2.24362	4.2977	2.24181
116	155-4	R	T	TAV	1	M	2.71291	3.09197	2.82663	3.13348	3.23276	2.90605	3.47823	3.12085	3.64249	3.10099	3.79953	3.01977	3.98002	3.01435	4.70383	3.5721	4.31937	3.22914	4.70925	3.33744	4.75437	3.35369	4.87892	3.08294	4.25258	3.00171	4.50709	2.81941	4.85545	2.63349	4.64968	2.50714	3.99085	2.6732	3.55043	2.53964	3.15333	2.55046
117	155-4	L	T	TAV	1	M	5.05761	3.08835	4.96014	3.12806	4.52333	2.89522	4.28146	3.15514	4.12442	3.09557	3.96017	2.99089	3.7887	2.98547	3.04503	3.62444	3.42769	3.2472	3.04323	3.33925	2.98186	3.35549	2.90244	3.07572	3.50531	3.02879	3.26705	2.84829	2.90786	2.66599	3.13167	2.52339	3.77245	2.69667	4.2237	2.54144	4.64787	2.53964
118	156-1	R	T	BAV	5	F	2.39704	2.93132	2.51617	2.94395	2.92951	2.70208	3.21109	2.95298	3.37896	2.8898	3.54502	2.8158	3.73996	2.79053	4.47459	3.35008	4.08652	3.02157	4.4782	3.09197	4.52513	3.10099	4.6551	2.82843	4.0089	2.78692	4.24536	2.60281	4.57026	2.40426	4.31395	2.28513	3.66956	2.46202	3.23276	2.32123	2.81219	2.33025
119	156-1	L	T	BAV	5	F	4.88974	2.95298	4.77422	2.9602	4.3681	2.7454	4.08652	3.01435	3.92949	2.9602	3.76703	2.88619	3.58292	2.84829	2.80497	3.44394	3.175	3.11543	2.78872	3.16236	2.73096	3.175	2.62447	2.89161	3.23095	2.87536	3.02698	2.66599	2.72735	2.48007	2.9945	2.34109	3.59195	2.53422	4.03418	2.37538	4.45474	2.36635
120	156-2	R	T	TAV	2	F	2.28152	3.00713	2.4187	3.02157	2.8176	2.78511	3.1407	3.07572	3.28871	2.9963	3.45116	2.91868	3.62986	2.89342	4.40781	3.47823	4.05945	3.15153	4.44571	3.18763	4.48543	3.20026	4.58831	2.90605	3.95476	2.89342	4.1876	2.69487	4.52513	2.44938	4.30312	2.36094	3.61361	2.57032	3.16417	2.40606	2.75804	2.39162
121	156-2	L	T	TAV	2	F	4.99985	3.16056	4.88974	3.17319	4.47279	2.93854	4.16955	3.23095	4.02696	3.1425	3.85367	3.06309	3.67678	3.0324	2.84107	3.64068	3.26164	3.2851	2.86814	3.34286	2.79414	3.36091	2.70028	3.08474	3.33744	3.05586	3.14611	2.83566	2.76526	2.61364	3.00894	2.49451	3.70386	2.7075	4.1533	2.54866	4.54138	2.54144
122	156-3	R	T	TAV	2	F	2.42773	2.95298	2.55588	2.94756	2.97645	2.73638	3.29052	3.05586	3.43852	2.97825	3.58473	2.90966	3.81577	2.90244	4.59914	3.49989	4.16413	3.14611	4.58831	3.22193	4.64426	3.23997	4.75437	2.94576	4.1154	2.91327	4.36088	2.69487	4.71646	2.46563	4.45113	2.35372	3.7905	2.54324	3.36272	2.33747	2.94215	2.33567
123	156-3	L	T	TAV	2	F	4.83379	3.19485	4.71646	3.20026	4.31937	2.97283	4.0071	3.27608	3.85909	3.18041	3.6822	3.10099	3.49448	3.08835	2.71111	3.6822	3.11001	3.35369	2.69306	3.39881	2.64072	3.40784	2.54505	3.09738	3.23095	3.11543	2.94576	2.87717	2.59559	2.62808	2.83024	2.52339	3.48184	2.75263	3.94573	2.57754	4.37171	2.56852
124	156-5	R	T	BAV	4	M	2.52158	2.87717	2.64432	2.90063	3.02698	2.68764	3.31578	2.94756	3.47463	2.90424	3.6118	2.82663	3.81216	2.78331	4.59192	3.32481	4.18579	3.00713	4.5865	3.08294	4.6208	3.08835	4.70202	2.81039	4.0811	2.80858	4.31576	2.58837	4.64246	2.35733	4.42947	2.25625	3.80313	2.47285	3.35008	2.32123	2.95839	2.32665
125	156-5	L	T	BAV	4	M	4.8753	2.78692	4.75076	2.81039	4.38434	2.60281	4.08652	2.88439	3.92768	2.83927	3.7923	2.7779	3.59556	2.7436	2.82302	3.2869	3.22012	2.98006	2.83927	3.0703	2.79955	3.08113	2.7075	2.78692	3.29954	2.76165	3.07211	2.55949	2.75263	2.34109	2.95839	2.22376	3.58654	2.4205	4.02334	2.24001	4.42947	2.24362
126	156-7	R	T	BAV	5	M	2.61905	2.94576	2.73277	2.97283	3.12265	2.75623	3.34647	2.96922	3.52516	2.94215	3.69122	2.8898	3.86811	2.83927	4.51972	3.37716	4.18218	3.07572	4.56846	3.16236	4.60997	3.17861	4.693	2.8898	4.01251	2.8519	4.34103	2.6714	4.64426	2.48549	4.4403	2.39162	3.83743	2.54324	3.41506	2.39162	3.03962	2.41148
127	156-7	L	T	BAV	5	M	4.74354	3.01254	4.63524	3.03782	4.26161	2.82122	4.01973	3.04142	3.84465	2.99991	3.70747	2.93132	3.52697	2.91327	2.82302	3.48726	3.19665	3.16777	2.81941	3.23997	2.7797	3.25441	2.67862	2.98366	3.29052	2.94034	3.0324	2.75263	2.74179	2.5649	2.94576	2.43494	3.49267	2.62267	3.92588	2.47285	4.35907	2.47285
128	156-8	R	T	TAV	2	F	2.25986	3.01977	2.38801	3.04865	2.79234	2.82483	3.04503	3.0703	3.20026	3.03059	3.34466	2.95659	3.54502	2.92951	4.27243	3.46199	3.90963	3.14431	4.22551	3.23276	4.25439	3.23997	4.41864	2.97645	3.76703	2.95659	4.045	2.75804	4.38254	2.50895	4.16233	2.41689	3.52697	2.61364	3.05406	2.44938	2.69125	2.46563
129	156-8	L	T	TAV	2	F	4.71827	2.82663	4.61177	2.84648	4.20024	2.63349	3.96739	2.90424	3.80133	2.82122	3.65693	2.77609	3.47643	2.75082	2.69306	3.35008	3.12265	3.00171	2.71652	3.11543	2.65876	3.12987	2.57393	2.85371	3.23095	2.80858	2.9259	2.61003	2.61184	2.42953	2.87356	2.28333	3.43131	2.4548	3.92226	2.27971	4.31034	2.2761
130	157-2	R	T	TAV	0	F	2.33747	3.03782	2.45661	3.07572	2.91146	2.79053	3.15694	3.07211	3.31037	2.99269	3.47463	2.90966	3.65332	2.8501	4.45113	3.51433	4.02876	3.13167	4.39879	3.20388	4.42947	3.22012	4.59373	2.9223	3.8266	2.90424	4.2237	2.7075	4.5486	2.47826	4.32117	2.36635	3.67137	2.55768	3.23817	2.41689	2.78872	2.44397
131	157-2	L	T	TAV	0	F	4.94931	3.04865	4.82116	3.08294	4.40059	2.83927	4.1497	3.11723	3.97822	3.07753	3.8266	2.9945	3.62805	2.97283	2.86273	3.6461	3.27066	3.25261	2.89702	3.34286	2.82302	3.3573	2.68043	3.07933	3.52877	2.99269	3.07933	2.82663	2.68403	2.5992	2.92049	2.45119	3.56668	2.64252	4.12623	2.46021	4.48001	2.48188
132	157-3	R	T	TAV	1	F	2.58115	3.10279	2.71652	3.11182	3.12445	2.89342	3.41506	3.16958	3.57029	3.08474	3.68942	2.98547	3.90782	2.99089	4.74174	3.59195	4.31756	3.23636	4.71827	3.28871	4.75076	3.29954	4.88433	3.02518	4.1876	2.97825	4.49084	2.78151	4.78144	2.60461	4.53597	2.46563	3.8988	2.64432	3.4656	2.49632	3.05406	2.5252
133	157-3	L	T	TAV	1	F	4.84281	2.91146	4.71286	2.93854	4.2977	2.69667	4.01071	2.98366	3.85548	2.92951	3.69844	2.84468	3.50711	2.8158	2.68584	3.42228	3.14792	3.07933	2.72735	3.15514	2.68043	3.16056	2.55949	2.8898	3.37174	2.85551	2.9259	2.63349	2.60642	2.43314	2.84468	2.29235	3.49989	2.48549	3.95656	2.31942	4.35907	2.33567
134	157-4	R	T	BAV	5	F	2.68223	3.02698	2.80136	3.05045	3.23817	2.79775	3.49809	3.05586	3.65512	2.99089	3.81397	2.90605	4.0053	2.85551	4.82296	3.41867	4.39337	3.10279	4.76159	3.16958	4.8031	3.18041	4.92945	2.8898	4.25619	2.87898	4.55762	2.68403	4.88253	2.4909	4.61538	2.35372	4.0053	2.55408	3.54502	2.40968	3.13529	2.45119
135	157-4	L	T	BAV	5	F	4.84642	2.96562	4.72368	2.98727	4.30854	2.78331	4.03418	3.08835	3.87353	3.01074	3.7165	2.93854	3.51975	2.92049	2.71833	3.49087	3.16417	3.19665	2.77067	3.27608	2.72013	3.28871	2.59017	2.9981	3.24178	2.962	2.96381	2.76887	2.601	2.55949	2.82663	2.43314	3.49448	2.60281	3.92768	2.4205	4.34824	2.41509
136	157-6	R	T	TAV	2	M	2.41689	2.98908	2.54324	3.01977	2.94215	2.78151	3.18402	3.02338	3.35188	2.97103	3.51795	2.87356	3.68762	2.87717	4.40781	3.44755	4.01973	3.08835	4.39879	3.19485	4.44571	3.2147	4.57207	2.95298	3.84104	2.8898	4.20024	2.67681	4.5125	2.50353	4.27243	2.37718	3.65874	2.55768	3.23636	2.41148	2.88619	2.43314
137	157-6	L	T	TAV	2	M	4.57387	3.10641	4.45835	3.11362	4.09013	2.87175	3.81757	3.13889	3.66415	3.03782	3.50711	2.99269	3.34647	2.95118	2.57393	3.55766	2.99269	3.21109	2.61003	3.30315	2.56671	3.31398	2.44577	3.03059	3.0685	3.00171	2.80678	2.80497	2.47105	2.62267	2.68945	2.48909	3.34286	2.6732	3.76162	2.51436	4.14428	2.53964
138	158-4	R	T	TAV	1	M	2.44577	3.14792	2.58476	3.20388	2.98727	2.97464	3.25441	3.26344	3.42228	3.19305	3.59015	3.12085	3.77967	3.09557	4.49625	3.67859	4.12442	3.34466	4.52874	3.4295	4.57026	3.44213	4.693	3.14973	4.08833	3.12085	4.34103	2.91327	4.64607	2.73457	4.4024	2.58837	3.7887	2.77067	3.323	2.60461	2.91146	2.62267
139	158-4	L	T	TAV	1	M	4.90057	3.12987	4.75798	3.13709	4.34644	2.89883	4.06847	3.17319	3.90241	3.10099	3.75079	3.00533	3.56668	2.97825	2.75082	3.59917	3.19846	3.2472	2.7779	3.29954	2.72555	3.31398	2.5992	3.04142	3.2508	3.01796	3.00533	2.80497	2.67501	2.63349	2.96562	2.49992	3.54141	2.6696	4.01973	2.51256	4.43849	2.54144
140	161-1	R	T	TAV	2	F	2.69847	3.0685	2.83024	3.09197	3.23095	2.86634	3.5017	3.14611	3.65874	3.05406	3.81757	2.97283	4.0071	2.94576	4.80852	3.51614	4.38073	3.19846	4.77964	3.26344	4.81393	3.27066	4.9475	3.01074	4.32117	2.96742	4.54319	2.74721	4.85365	2.5649	4.63704	2.44397	4.03959	2.64252	3.54683	2.47826	3.15333	2.50895
141	161-1	L	T	TAV	2	F	4.95472	2.99991	4.82116	3.02698	4.43128	2.79775	4.14789	3.08655	3.98905	2.99991	3.82479	2.91146	3.64971	2.91507	2.888	3.53058	3.25622	3.18582	2.91327	3.26885	2.86995	3.27066	2.73819	2.99991	3.33744	2.94034	3.10279	2.73096	2.76887	2.54866	2.99269	2.40426	3.63166	2.60281	4.07569	2.43314	4.48723	2.44036
142	161-2	R	T	BAV	5	F	2.61905	2.88078	2.7436	2.93312	3.19124	2.66057	3.46019	2.94576	3.61542	2.87175	3.76342	2.78151	3.95114	2.74901	4.74534	3.29232	4.35005	2.9963	4.70744	3.05586	4.74534	3.06669	4.9078	2.76165	4.23994	2.76707	4.53597	2.55768	4.84281	2.32484	4.60275	2.22737	3.93309	2.42592	3.50711	2.27069	3.12445	2.27971
143	161-2	L	T	BAV	5	F	4.94209	2.91327	4.81393	2.93674	4.40961	2.67862	4.12082	2.94756	3.96378	2.8898	3.81397	2.80136	3.61902	2.75263	2.81219	3.33564	3.20388	3.02518	2.90244	3.07933	2.85731	3.09918	2.69667	2.78872	3.37174	2.77609	3.06128	2.55949	2.74721	2.38801	2.98908	2.25264	3.62624	2.44938	4.07388	2.28333	4.48362	2.30679
144	161-5	R	T	BAV	5	M	2.48188	3.02698	2.61003	3.05406	2.98547	2.83024	3.23817	3.06669	3.40243	3.02518	3.57571	2.93854	3.75801	2.90424	4.48362	3.49989	4.10998	3.13889	4.46376	3.23095	4.50167	3.24178	4.63343	2.96381	4.0432	2.92771	4.27243	2.72916	4.59914	2.50353	4.35005	2.40606	3.72732	2.58296	3.31217	2.45119	2.91146	2.48007
145	161-5	L	T	BAV	5	M	4.64968	2.87536	4.52694	2.88439	4.14428	2.7075	3.89699	2.98366	3.73454	2.92951	3.5739	2.87356	3.3934	2.84468	2.68223	3.45296	3.05406	3.10641	2.66418	3.20929	2.61003	3.22373	2.49812	2.96742	3.10821	2.89883	2.83746	2.68945	2.48188	2.51978	2.71472	2.37718	3.35911	2.5252	3.7887	2.35913	4.18399	2.37177
146	161-6	R	T	BAV	5	M	2.54144	2.83024	2.6696	2.83204	3.06128	2.62267	3.27968	2.86634	3.42408	2.81039	3.60098	2.75082	3.77426	2.74721	4.50347	3.34286	4.1136	2.98366	4.52513	3.10641	4.56304	3.12085	4.65329	2.85551	4.06125	2.78511	4.332	2.59198	4.64968	2.39524	4.43849	2.29054	3.80494	2.44397	3.34647	2.27791	2.98547	2.28694
147	161-6	L	T	BAV	5	M	4.68939	2.97825	4.55943	2.99991	4.19482	2.78511	3.95656	3.01977	3.80855	2.94576	3.63166	2.87898	3.46199	2.85551	2.75263	3.42228	3.10821	3.11001	2.75263	3.22012	2.71291	3.22914	2.57934	2.96922	3.13709	2.87898	2.92049	2.7075	2.61003	2.54685	2.8501	2.41509	3.43672	2.56671	3.88797	2.42231	4.26341	2.44036
148	165-1	R	T	BAV	5	M	2.5649	3.23997	2.70208	3.26164	3.09016	3.01796	3.31037	3.2472	3.46379	3.20207	3.63166	3.11543	3.82479	3.09918	4.52874	3.61722	4.13706	3.31037	4.5125	3.3916	4.56304	3.40243	4.66773	3.15153	4.03598	3.11904	4.31937	2.91688	4.6208	2.72916	4.38254	2.63169	3.82479	2.79955	3.3916	2.66779	2.9945	2.68945
149	165-1	L	T	BAV	5	M	4.62622	2.94937	4.49445	2.96742	4.12803	2.77609	3.91143	3.01977	3.74357	2.962	3.58473	2.90605	3.39701	2.89342	2.72555	3.44033	3.06669	3.13889	2.73096	3.22914	2.67862	3.23997	2.57393	2.96742	3.18582	2.93132	2.90605	2.74721	2.58837	2.52339	2.80136	2.4205	3.36813	2.58837	3.80674	2.42953	4.23273	2.44217
150	166-3	R	T	BAV	5	M	2.35011	3.01254	2.48729	3.05225	2.86273	2.83746	3.11182	3.08294	3.27066	3.04865	3.43672	2.96922	3.61902	2.94756	4.31395	3.53239	3.93851	3.18582	4.31034	3.29412	4.34283	3.30496	4.46016	3.03601	3.90241	2.97825	4.1154	2.76887	4.41503	2.54866	4.21287	2.4548	3.63166	2.62628	3.14792	2.46744	2.80136	2.49451
151	166-3	L	T	BAV	5	M	4.84642	2.94756	4.71466	2.98366	4.3681	2.81399	4.11901	3.08113	3.95656	3.01796	3.81577	2.95839	3.61542	2.91688	2.9223	3.5017	3.2869	3.175	2.9259	3.26344	2.88619	3.27066	2.75804	3.00894	3.34286	2.96562	3.09557	2.77067	2.76526	2.5631	3.00894	2.43856	3.59736	2.62628	4.02876	2.46202	4.40059	2.46021
152	168-1	R	T	TAV	2	F	2.76012	2.92433	2.89112	2.94831	3.30809	2.72506	3.53502	2.95384	3.70107	2.8985	3.85605	2.81178	4.05531	2.78964	4.75457	3.38742	4.39848	3.05901	4.73611	3.12358	4.78777	3.13835	4.92431	2.88742	4.36343	2.84314	4.59774	2.65126	4.91508	2.46307	4.61803	2.34315	4.03871	2.48706	3.62912	2.35237	3.21399	2.38005
153	168-1	L	T	TAV	2	F	5.00733	2.94093	4.8708	2.96861	4.47228	2.73798	4.22874	2.97414	4.06822	2.90034	3.91324	2.82654	3.71029	2.80625	2.9889	3.40034	3.37451	3.05348	3.03687	3.11436	2.96676	3.12174	2.85421	2.85237	3.43908	2.8247	3.18078	2.6199	2.86159	2.44462	3.09407	2.33577	3.73428	2.49813	4.16047	2.36898	4.56269	2.40035
154	168-2	R	T	TAV	1	M	2.601	2.78151	2.73096	2.79955	3.11182	2.59198	3.3194	2.81039	3.48365	2.77609	3.66054	2.71111	3.83562	2.66599	4.46196	3.23456	4.16413	2.91146	4.48904	2.99269	4.53597	3.00352	4.66953	2.7454	4.08291	2.71291	4.33742	2.52339	4.62261	2.31942	4.39156	2.20571	3.80855	2.36455	3.40784	2.24362	2.97103	2.26166
155	168-2	L	T	TAV	1	M	4.69661	3.27066	4.57026	3.28871	4.19301	3.08294	3.97641	3.33203	3.81938	3.29232	3.66595	3.22553	3.48365	3.19124	2.81941	3.76884	3.14792	3.46019	2.83204	3.55404	2.78331	3.56487	2.65335	3.30315	3.18763	3.25261	2.96381	3.06489	2.66418	2.85371	2.88619	2.73277	3.46019	2.90244	3.87714	2.75082	4.2977	2.75263
156	170-1	R	T	TAV	1	F	2.58476	3.16777	2.71652	3.19665	3.13709	2.962	3.38437	3.20388	3.55043	3.17319	3.70025	3.08294	3.90241	3.03782	4.64968	3.58654	4.26882	3.27427	4.66231	3.35008	4.72368	3.36632	4.84462	3.08113	4.17497	3.0703	4.45835	2.85912	4.78686	2.66237	4.50889	2.51436	3.89338	2.71111	3.42047	2.55768	3.11362	2.55227
157	170-1	L	T	TAV	1	F	4.99985	3.16056	4.86808	3.16777	4.44752	2.94756	4.18579	3.21109	4.02696	3.18221	3.88255	3.10641	3.68039	3.07572	2.89522	3.66956	3.29052	3.33744	2.91868	3.40784	2.8501	3.42228	2.73819	3.12265	3.41867	3.09918	3.11723	2.88439	2.78872	2.70208	3.03059	2.54685	3.66956	2.7454	4.09554	2.57032	4.44752	2.55408
158	170-2	R	T	BAV	3	F	2.73999	3.11904	2.83746	3.16056	3.26524	2.93493	3.51795	3.16236	3.67498	3.13529	3.84826	3.04684	4.03598	3.01796	4.77422	3.57931	4.40961	3.25441	4.76881	3.323	4.85545	3.33203	4.98721	3.0703	4.35005	3.03782	4.57748	2.83024	4.91682	2.62267	4.69119	2.53422	4.01973	2.70208	3.59015	2.54866	3.17138	2.5649
159	170-2	L	T	BAV	3	F	4.93307	3.2129	4.80852	3.23817	4.38073	3.02698	4.12803	3.29773	3.9692	3.23456	3.80133	3.16958	3.61902	3.1407	2.90605	3.75079	3.22012	3.42589	2.92049	3.49809	2.86092	3.50892	2.69125	3.22373	3.3194	3.175	3.03962	2.99089	2.68584	2.7797	2.91146	2.6714	3.60278	2.82663	4.01973	2.66599	4.46376	2.65696
160	170-3	R	T	TAV	2	M	2.42953	2.98727	2.55227	2.9981	2.93674	2.79053	3.19124	3.04865	3.33925	2.99269	3.48365	2.91868	3.68762	2.8898	4.45835	3.4656	4.06306	3.1407	4.4042	3.22012	4.48362	3.23456	4.61719	2.97825	4.01071	2.92771	4.24536	2.73277	4.59914	2.53061	4.31034	2.40426	3.70566	2.56852	3.27246	2.40968	2.85912	2.43133
161	170-3	L	T	TAV	2	M	4.70022	3.09918	4.59373	3.11723	4.19843	2.92771	3.94212	3.20026	3.77426	3.14431	3.61	3.09377	3.43311	3.08113	2.68945	3.67678	3.07211	3.32661	2.68945	3.43131	2.64613	3.44213	2.5252	3.17138	3.13167	3.1046	2.88439	2.9223	2.50353	2.72194	2.7436	2.58296	3.39701	2.75082	3.84645	2.5631	4.26161	2.57393
162	171-1	R	T	TAV	2	F	2.51076	3.24178	2.62628	3.28871	3.05406	3.05767	3.26524	3.28329	3.42047	3.22373	3.58112	3.16056	3.77245	3.14611	4.48543	3.72191	4.1154	3.38799	4.46376	3.48184	4.50889	3.49267	4.64246	3.21109	4.0793	3.17138	4.33019	2.98366	4.64426	2.79955	4.41683	2.67681	3.78328	2.83204	3.38618	2.68945	3.02338	2.68764
163	171-1	L	T	TAV	2	F	4.83379	3.19665	4.72368	3.22193	4.32658	3.01435	4.09915	3.25441	3.94573	3.20388	3.77786	3.14611	3.59015	3.12626	2.8898	3.6822	3.22193	3.3952	2.91868	3.47101	2.8501	3.48184	2.71833	3.20929	3.29232	3.15514	3.05406	2.96742	2.74721	2.80858	3.01435	2.66599	3.57571	2.81399	3.99446	2.66599	4.39156	2.66779
164	171-2	R	T	TAV	2	F	2.77067	3.11362	2.88619	3.16417	3.29412	2.93312	3.53058	3.16777	3.68942	3.09197	3.83562	3.00894	4.03057	2.98727	4.75076	3.55404	4.37352	3.2472	4.75076	3.32842	4.81393	3.33744	4.93126	3.0703	4.31756	3.02157	4.57748	2.82663	4.89877	2.61725	4.64607	2.49992	4.03598	2.68764	3.61902	2.5631	3.21109	2.58656
165	171-2	L	T	TAV	2	F	4.75437	3.09016	4.64607	3.10821	4.23994	2.90605	4.0071	3.13889	3.84645	3.08294	3.68581	3.01977	3.49989	3.00352	2.78692	3.57571	3.15875	3.25802	2.82843	3.33203	2.75804	3.34466	2.63349	3.07572	3.25983	3.03421	2.97103	2.82483	2.64432	2.66057	2.88078	2.53061	3.49989	2.69487	3.9367	2.54324	4.34644	2.5649
166	171-3	R	T	TAV	2	M	2.64613	2.75263	2.76707	2.78872	3.14792	2.58296	3.35911	2.81399	3.50531	2.76345	3.65332	2.69667	3.85909	2.67862	4.5125	3.27608	4.1876	2.92951	4.5125	3.01977	4.57207	3.03601	4.68037	2.7779	4.15691	2.72375	4.37171	2.53061	4.65149	2.35913	4.42044	2.24542	3.85187	2.37538	3.44755	2.24001	2.98186	2.29596
167	171-3	L	T	TAV	2	M	4.79228	2.86995	4.67134	2.89883	4.28507	2.69847	4.07569	2.9223	3.91685	2.86634	3.76162	2.81039	3.57571	2.79234	2.93674	3.40062	3.27608	3.04142	2.95298	3.14973	2.90063	3.16777	2.75984	2.9223	3.37355	2.85371	3.08835	2.66237	2.76345	2.51256	3.00352	2.37538	3.55585	2.50353	3.97822	2.35733	4.38434	2.37538
168	171-4	R	T	BAV	3	M	2.72916	2.82483	2.84107	2.86634	3.24178	2.66237	3.44394	2.8898	3.61361	2.86454	3.77426	2.81039	3.96558	2.79955	4.60816	3.34647	4.258	3.03601	4.58109	3.1407	4.65149	3.15694	4.77062	2.90786	4.22189	2.83385	4.43849	2.63711	4.74534	2.44397	4.52333	2.32665	3.96017	2.48188	3.56127	2.32665	3.15694	2.34109
169	171-4	L	T	BAV	3	M	4.81213	2.90966	4.68759	2.94937	4.30854	2.74179	4.09013	2.98006	3.92768	2.94937	3.77426	2.87898	3.59015	2.86273	2.94937	3.36813	3.26164	3.09557	2.94756	3.18041	2.88619	3.19665	2.76887	2.94576	3.3194	2.89161	3.09557	2.70208	2.79775	2.51797	3.02338	2.39885	3.58654	2.55408	4.03418	2.38801	4.38254	2.41148
170	172-1	R	T	BAV	5	F	2.53783	3.14973	2.65516	3.14973	3.07933	2.90966	3.33384	3.13529	3.48726	3.06489	3.65332	2.9963	3.85187	2.97464	4.64426	3.5396	4.20024	3.20929	4.56485	3.28149	4.62261	3.28871	4.74895	3.00894	4.10457	2.99991	4.39337	2.7797	4.72007	2.57393	4.49445	2.48007	3.83562	2.65516	3.3916	2.51978	2.96562	2.54866
171	172-1	L	T	BAV	5	F	4.92584	3.10641	4.81393	3.11182	4.40059	2.87717	4.14789	3.12806	4.00349	3.05767	3.83201	2.97464	3.63707	2.94395	2.82122	3.50892	3.249	3.20207	2.87536	3.24178	2.81219	3.25261	2.71291	2.97283	3.47101	2.95839	3.10641	2.76165	2.76707	2.54324	2.97464	2.4548	3.66054	2.63891	4.07569	2.48549	4.49625	2.50714
172	172-3	R	T	BAV	5	M	2.55588	2.96381	2.68584	2.98186	3.0685	2.75082	3.31037	2.95118	3.47101	2.94756	3.64068	2.85551	3.82841	2.80316	4.57207	3.37716	4.13164	3.07211	4.4403	3.13889	4.50347	3.15153	4.63524	2.88619	4.04139	2.86454	4.29049	2.69667	4.62261	2.46382	4.32658	2.36094	3.77245	2.52339	3.3573	2.38079	2.9602	2.39885
173	172-3	L	T	BAV	5	M	4.86086	2.95839	4.73271	2.96922	4.32478	2.76165	4.10818	2.98366	3.92949	2.97103	3.76162	2.90063	3.57571	2.86454	2.87356	3.42589	3.24178	3.09918	2.9241	3.19124	2.84648	3.20749	2.73277	2.93132	3.36452	2.89522	3.05406	2.70208	2.72735	2.53602	2.98186	2.41509	3.59195	2.55227	4.045	2.40065	4.42225	2.41689
174	178-6	R	T	BAV	5	M	2.74721	2.73638	2.87175	2.75263	3.249	2.55408	3.46379	2.79595	3.62444	2.73999	3.76703	2.65696	3.97281	2.64974	4.66953	3.18944	4.29049	2.90063	4.64607	2.96562	4.68037	2.97464	4.80852	2.71291	4.12442	2.68764	4.47459	2.50353	4.78144	2.32123	4.55943	2.20932	3.98905	2.36635	3.55224	2.20571	3.175	2.21113
175	178-6	L	T	BAV	5	M	4.73632	2.93674	4.6208	2.95298	4.20204	2.75082	4.01612	2.95118	3.85187	2.9223	3.70025	2.86995	3.49989	2.87175	2.81219	3.40964	3.15875	3.1046	2.84107	3.15694	2.79234	3.16236	2.67862	2.89522	3.29954	2.89883	2.99991	2.68403	2.71291	2.48007	2.91327	2.39162	3.47823	2.5649	3.90963	2.40968	4.29049	2.40968
176	221-2	R	T	BAV	5	F	2.4927	2.96922	2.60642	2.98366	3.00533	2.79053	3.24358	3.02518	3.39881	2.96922	3.56127	2.88439	3.76884	2.89342	4.49084	3.42408	4.08472	3.11182	4.406	3.16777	4.47459	3.17861	4.58831	2.90966	3.96558	2.90424	4.25619	2.69487	4.55221	2.50173	4.34103	2.40065	3.75621	2.5649	3.3212	2.43133	2.91868	2.453
177	221-2	L	T	BAV	5	F	4.66773	3.31217	4.54679	3.32481	4.1533	3.12626	3.93309	3.34828	3.77786	3.30496	3.62624	3.22553	3.45116	3.20026	2.74179	3.77245	3.08835	3.45657	2.7436	3.50892	2.68043	3.52516	2.57934	3.24178	3.26885	3.23456	2.90244	3.03601	2.62267	2.84829	2.83927	2.74179	3.41867	2.90424	3.84826	2.75804	4.24536	2.77067
178	222-2	R	T	BAV	5	F	2.47465	3.04142	2.59198	3.11362	3.01615	2.89342	3.27066	3.13889	3.42589	3.0703	3.54683	2.9981	3.78328	2.98727	4.49986	3.5721	4.13525	3.25622	4.46376	3.32661	4.53055	3.33744	4.64968	3.06669	4.08472	3.02879	4.2977	2.83024	4.6208	2.61725	4.38434	2.4909	3.78328	2.6714	3.36452	2.51436	2.95298	2.5252
179	222-2	L	T	BAV	5	F	4.7291	2.92951	4.60636	2.95298	4.21287	2.75623	3.95114	3.00352	3.80313	2.92951	3.64971	2.85912	3.44213	2.83927	2.72375	3.37355	3.08474	3.09557	2.76345	3.15153	2.70389	3.15694	2.61184	2.87356	3.15153	2.87356	2.93674	2.6732	2.5992	2.44397	2.84107	2.33567	3.45477	2.53964	3.87533	2.37177	4.28688	2.40426
180	222-3	R	T	BAV	5	M	2.56852	3.08655	2.68584	3.11182	3.05586	2.92771	3.2851	3.15694	3.43672	3.09918	3.58654	3.0324	3.80313	3.01796	4.46557	3.57571	4.08472	3.23997	4.45113	3.33925	4.50889	3.35008	4.59011	3.08294	4.03778	3.04684	4.26882	2.87175	4.56485	2.65155	4.33019	2.54324	3.80133	2.71652	3.36452	2.57032	3.02338	2.58115
181	222-3	L	T	BAV	5	M	4.77062	2.9241	4.62983	2.94395	4.26702	2.76887	4.05042	3.01796	3.89338	2.962	3.75621	2.89342	3.54683	2.88258	2.88078	3.4656	3.22734	3.14973	2.87898	3.22914	2.81219	3.24178	2.72375	2.98547	3.26705	2.92049	3.04865	2.75263	2.71833	2.55949	2.96562	2.42592	3.53239	2.58656	3.94573	2.42592	4.33742	2.42592
182	223-6	R	T	BAV	3	M	2.67862	2.77428	2.80497	2.79775	3.18221	2.60281	3.38979	2.82483	3.54141	2.77609	3.70025	2.70208	3.91505	2.69487	4.53416	3.25622	4.18399	2.93312	4.50167	3.03601	4.54138	3.04684	4.67675	2.79955	4.08833	2.75082	4.36088	2.55949	4.6551	2.35733	4.44571	2.25264	3.89338	2.41148	3.46019	2.24362	3.11182	2.27791
183	223-6	L	T	BAV	3	M	4.84823	2.85731	4.71466	2.87898	4.37532	2.67681	4.14789	2.88258	3.98364	2.83024	3.84465	2.74901	3.66054	2.71111	2.98727	3.31398	3.30676	2.99089	2.99269	3.06128	2.93132	3.07753	2.82302	2.82122	3.40243	2.78331	3.18582	2.57393	2.90605	2.37538	3.11182	2.2725	3.63346	2.44577	4.08472	2.31221	4.41683	2.32484
184	225-5	R	T	BAV	4	M	2.64432	2.89883	2.76887	2.9223	3.11904	2.73096	3.32842	2.94395	3.49448	2.8898	3.64971	2.83024	3.83743	2.80316	4.51972	3.34647	4.15691	3.04142	4.50709	3.12085	4.54138	3.12987	4.64246	2.87898	3.97461	2.86092	4.32658	2.66057	4.63163	2.45661	4.39518	2.36455	3.83562	2.51797	3.40423	2.38079	3.01435	2.41689
185	225-5	L	T	BAV	4	M	4.80491	2.98006	4.69119	2.9963	4.34103	2.82483	4.11901	3.04323	3.96017	2.99269	3.81397	2.93312	3.61542	2.9223	2.97103	3.49087	3.31217	3.1407	3.02338	3.23997	2.98727	3.24358	2.84468	2.98366	3.48907	2.99269	3.13529	2.76887	2.84107	2.55768	3.06309	2.46744	3.61361	2.63349	4.04139	2.48368	4.43308	2.49632
186	227-1	R	T	BAV	3	F	2.68945	2.7797	2.79053	2.83566	3.16958	2.63711	3.3934	2.84468	3.53239	2.78511	3.65693	2.72375	3.88075	2.69487	4.57567	3.22914	4.16775	2.93132	4.54679	2.9963	4.58289	3.00352	4.67856	2.73638	4.14067	2.73457	4.35005	2.54685	4.66592	2.3465	4.43488	2.25625	3.88797	2.40968	3.47282	2.2743	3.07933	2.29777
187	227-1	L	T	BAV	3	F	4.73452	2.82663	4.62441	2.83927	4.23994	2.67681	4.03237	2.90063	3.87533	2.84829	3.74538	2.79053	3.5396	2.77609	2.8898	3.35008	3.23817	3.03421	2.888	3.10099	2.83927	3.11001	2.7436	2.8501	3.35911	2.83746	3.05767	2.62808	2.75984	2.4548	2.98186	2.33747	3.52877	2.48549	3.96017	2.31942	4.33019	2.33567
188	2766	R	H	TAV	1	F	2.50887	2.83603	2.5879	2.90036	3.04373	2.67429	3.38927	3.00329	3.54734	2.92977	3.71276	2.8636	3.91678	2.80479	4.68874	3.46831	4.39098	3.08049	4.7016	3.16504	4.7788	3.18525	4.94606	2.8875	4.27519	2.81949	4.5803	2.6265	4.90562	2.39124	4.65198	2.25523	3.94802	2.45741	3.44625	2.26993	2.99043	2.27177
189	2766	L	H	TAV	1	F	5.01145	2.81425	4.93638	2.85636	4.48046	2.64396	4.14355	2.97354	3.98975	2.91495	3.81947	2.85087	3.61806	2.78495	2.86735	3.41848	3.18594	3.06509	2.86735	3.16946	2.78312	3.18777	2.61284	2.85819	3.26467	2.80692	2.96805	2.58537	2.65129	2.38213	2.92594	2.21368	3.60341	2.42241	4.16186	2.21185	4.51708	2.22466
190	2767	R	H	TAV	1	F	2.42627	2.75424	2.55673	2.81222	2.96262	2.62196	3.29784	2.95537	3.46454	2.89558	3.65118	2.81222	3.85231	2.7633	4.61516	3.46998	4.29806	3.08402	4.62966	3.18912	4.68583	3.20543	4.85254	2.90464	4.23102	2.80679	4.49195	2.59297	4.80724	2.36828	4.55537	2.19614	3.84869	2.4009	3.33952	2.2052	2.92094	2.19614
191	2767	L	H	TAV	1	F	4.78939	2.72827	4.67187	2.77166	4.25784	2.58906	3.91432	2.9163	3.75702	2.86026	3.59069	2.78794	3.38458	2.73008	2.56917	3.38458	2.92354	2.99224	2.59086	3.09349	2.50227	3.11518	2.37029	2.79155	3.01394	2.73189	2.74635	2.48781	2.41368	2.25277	2.65053	2.12078	3.3683	2.35221	3.87635	2.16598	4.29762	2.17864
192	2768	R	H	TAV	0	F	2.35191	2.99269	2.45841	3.02157	2.888	2.79234	3.23095	3.10641	3.40423	3.03421	3.58834	2.962	3.7887	2.9259	4.60816	3.60819	4.23814	3.20749	4.5125	3.28871	4.64607	3.31578	4.78144	3.01074	4.12984	2.94215	4.38073	2.7075	4.75256	2.51256	4.46737	2.32484	3.77967	2.55949	3.30496	2.37357	2.8519	2.36997
193	2768	L	H	TAV	0	F	4.81811	2.74156	4.72388	2.78504	4.2727	2.57304	3.94835	2.91913	3.78708	2.86477	3.60588	2.79229	3.39388	2.75605	2.56217	3.49535	2.95175	3.05684	2.65277	3.15832	2.54767	3.17644	2.39728	2.86658	3.0351	2.78867	2.7488	2.58391	2.37916	2.37916	2.6274	2.18708	3.36488	2.39546	3.836	2.17984	4.29263	2.16172
194	2774	R	H	TAV	1	M	2.40645	2.68669	2.47334	2.7337	2.90365	2.53482	3.16942	2.84037	3.33395	2.80602	3.50933	2.74093	3.71906	2.70658	4.38621	3.39904	4.0915	2.95066	4.38802	3.10072	4.45853	3.12965	4.61944	2.84398	4.03365	2.71923	4.31027	2.54386	4.62125	2.31062	4.40248	2.16598	3.7299	2.35402	3.29598	2.16779	2.938	2.16598
195	2774	L	H	TAV	1	M	4.74744	2.70713	4.65865	2.74156	4.22558	2.54042	3.97553	2.83216	3.81245	2.7941	3.63125	2.74156	3.42649	2.7035	2.71438	3.37213	3.01154	2.95718	2.7325	3.07859	2.6129	3.11664	2.50056	2.79954	3.12026	2.69444	2.82853	2.506	2.51868	2.33023	2.74156	2.15809	3.383	2.35379	3.86137	2.17802	4.26364	2.19252
196	2775	R	H	TAV		M	2.56943	2.65866	2.68051	2.69508	3.11755	2.52391	3.347	2.78795	3.51635	2.76428	3.68388	2.70054	3.88966	2.67141	4.53065	3.33061	4.28299	2.92817	4.54886	3.07021	4.66722	3.11027	4.79833	2.83166	4.20833	2.6878	4.45052	2.50934	4.75463	2.34181	4.51426	2.16335	3.94793	2.3327	3.42348	2.15971	3.03197	2.1761
197	2775	L	H	TAV		M	4.77283	2.73965	4.65172	2.77452	4.24069	2.59102	4.00213	2.8681	3.83331	2.83324	3.65532	2.78003	3.43696	2.73782	2.79103	3.40576	3.04977	3.0094	2.72498	3.16721	2.64791	3.1929	2.52679	2.90297	3.125	2.76718	2.87912	2.59653	2.57817	2.40752	2.8259	2.24237	3.41677	2.40385	3.8957	2.22769	4.27004	2.23686
198	2776	R	H	TAV	2	M	2.5921	2.77125	2.68899	2.81878	3.12405	2.62318	3.38363	2.89555	3.54815	2.84802	3.72546	2.78404	3.92837	2.73103	4.6614	3.45126	4.30677	2.99792	4.61936	3.14233	4.70162	3.16061	4.83689	2.86996	4.22268	2.74931	4.49688	2.58845	4.8113	2.40748	4.57183	2.23382	3.92837	2.40748	3.44761	2.24296	3.12771	2.24478
199	2776	L	H	TAV	2	M	4.80088	2.80875	4.7075	2.84354	4.28271	2.64763	4.01905	2.9058	3.86341	2.87101	3.67848	2.81791	3.47341	2.75565	2.69523	3.43496	3.02298	3.02664	2.72453	3.142	2.61101	3.17495	2.50664	2.87467	3.12918	2.75016	2.85819	2.5634	2.5634	2.37298	2.81791	2.22283	3.46242	2.41326	3.94214	2.26312	4.28271	2.26312
200	2777	R	H	TAV	1	M	2.60307	2.72372	2.69082	2.79684	3.08018	2.5921	3.37997	2.85716	3.55363	2.82792	3.71815	2.76028	3.92106	2.70361	4.61204	3.36169	4.35247	2.96684	4.63581	3.07287	4.73452	3.10394	4.86614	2.80415	4.22451	2.72738	4.51699	2.53726	4.8113	2.32704	4.58645	2.18994	3.93386	2.37457	3.47137	2.2064	3.09846	2.21005
201	2777	L	H	TAV	1	M	4.96933	2.77763	4.88328	2.81425	4.45848	2.61101	4.17651	2.90946	4.01355	2.87101	3.84876	2.7996	3.64735	2.74467	2.93876	3.4258	3.26101	3.04495	2.96073	3.14749	2.84354	3.18411	2.73734	2.8765	3.33059	2.78495	3.06143	2.60551	2.76664	2.39312	2.98453	2.24664	3.57777	2.43157	4.11059	2.23199	4.46215	2.23931
202	2778	R	H	TAV	2	M	2.62932	2.71903	2.73368	2.78312	3.15298	2.61467	3.42031	2.89481	3.58876	2.86551	3.76087	2.79777	3.95679	2.75932	4.66905	3.43496	4.3706	3.02664	4.63243	3.142	4.75144	3.17129	4.90159	2.89481	4.2882	2.77946	4.53539	2.59086	4.84849	2.37847	4.64708	2.23382	3.95862	2.42791	3.51186	2.24847	3.20242	2.22833
203	2778	L	H	TAV	2	M	4.78074	2.71171	4.68919	2.75199	4.27905	2.59636	4.00806	2.88932	3.84876	2.86185	3.66932	2.81791	3.46608	2.79777	2.78678	3.5082	3.08157	3.06326	2.77946	3.20608	2.68058	3.24453	2.5396	2.93876	3.12552	2.81791	2.86918	2.65312	2.56523	2.44072	2.76298	2.27593	3.42214	2.45537	3.87806	2.25762	4.21679	2.22466
204	2783	R	H	TAV	1	M	2.53046	2.79654	2.63506	2.82039	3.03326	2.63873	3.31034	2.94334	3.481	2.89746	3.65348	2.84241	3.86084	2.78186	4.62603	3.49384	4.29941	3.09198	4.593	3.20391	4.68659	3.23143	4.84073	2.96353	4.20949	2.82957	4.49208	2.64057	4.81504	2.45156	4.58383	2.2754	3.91772	2.47541	3.43696	2.26806	3.07362	2.24788
205	2783	L	H	TAV	1	M	4.88661	2.88829	4.79669	2.92315	4.37097	2.70296	4.09021	3.00206	3.91956	2.95802	3.75624	2.8681	3.55256	2.82774	2.77819	3.50118	3.10298	3.12867	2.86443	3.21125	2.71029	3.24061	2.58368	2.94884	3.21676	2.8626	2.95619	2.65891	2.62222	2.45523	2.85526	2.30843	3.49934	2.5011	3.98746	2.32127	4.38932	2.33412
206	2784	R	H	TAV	1	M	2.51559	2.74791	2.61723	2.7951	3.03105	2.59182	3.31782	2.88403	3.49388	2.84955	3.6663	2.7588	3.86776	2.7225	4.63007	3.4249	4.30881	3.02742	4.57561	3.14358	4.65003	3.16355	4.82064	2.87133	4.1872	2.74791	4.48305	2.57549	4.81156	2.36676	4.55746	2.1907	3.88591	2.3958	3.42672	2.20885	3.00927	2.2143
207	2784	L	H	TAV	1	M	4.71482	2.83578	4.60248	2.88289	4.16398	2.66002	3.93748	2.95537	3.75084	2.91551	3.57326	2.85028	3.35945	2.80316	2.63827	3.46636	2.95175	3.08584	2.67995	3.19456	2.60022	3.22536	2.41358	2.92276	3.04778	2.80679	2.75786	2.6419	2.4317	2.42989	2.6582	2.27768	3.36851	2.45345	3.82332	2.26681	4.17847	2.26862
208	2785	R	H	TAV	1	M	2.43675	2.79775	2.51797	2.83746	2.95659	2.6353	3.23095	2.93854	3.3952	2.89161	3.55946	2.82663	3.77245	2.78331	4.53777	3.46379	4.19121	3.04323	4.46557	3.15333	4.57026	3.18763	4.72729	2.91146	4.09374	2.79414	4.37171	2.61003	4.66953	2.41509	4.43128	2.26347	3.79411	2.45119	3.34647	2.26889	2.91688	2.26889
209	2785	L	H	TAV	1	M	4.742	2.85934	4.6514	2.89558	4.22196	2.69444	3.95197	3.00792	3.77621	2.96443	3.6095	2.90282	3.39388	2.88108	2.6419	3.56239	2.97349	3.14382	2.65096	3.27247	2.56579	3.29059	2.44258	2.98618	3.07859	2.87564	2.8394	2.70713	2.50962	2.50781	2.72887	2.34835	3.39206	2.51687	3.84869	2.33023	4.2274	2.33204
210	2786	R	H	TAV	1	M	2.51674	2.87834	2.59629	2.91811	2.99766	2.70658	3.31768	3.0067	3.4804	2.9597	3.65939	2.8928	3.84923	2.83856	4.6104	3.47498	4.29219	3.08445	4.6321	3.20739	4.69899	3.22366	4.8129	2.93981	4.19094	2.83856	4.43502	2.65776	4.71165	2.44442	4.47842	2.3287	3.85827	2.50046	3.38819	2.34498	3.0049	2.3504
211	2786	L	H	TAV	1	M	4.75617	2.7779	4.66231	2.80678	4.27965	2.58837	3.94753	2.89161	3.79772	2.83566	3.6118	2.77248	3.40784	2.72194	2.7797	3.39701	3.09197	3.00171	2.84287	3.12445	2.72375	3.15514	2.59559	2.85551	3.12626	2.75443	2.88439	2.57934	2.59017	2.35372	2.79955	2.20571	3.39881	2.39162	3.88436	2.22195	4.26341	2.23098
212	184-1	R	T	TAV	2	F	2.747	2.92315	2.83691	2.94701	3.27731	2.71396	3.5287	2.96536	3.68835	2.91215	3.83148	2.8571	4.03883	2.81122	4.77834	3.39291	4.39482	3.06078	4.79669	3.14886	4.86092	3.16354	4.949	2.90848	4.24986	2.82223	4.59668	2.65524	4.83523	2.4956	4.61869	2.36348	4.11774	2.569	3.58743	2.37265	3.17822	2.37449
213	184-1	L	T	TAV	2	F	4.85358	2.87361	4.73613	2.88462	4.34161	2.6112	4.05535	2.85343	3.89754	2.82039	3.73606	2.73782	3.58008	2.6791	2.80755	3.20207	3.19474	2.92315	2.80755	2.94884	2.7525	2.95435	2.65524	2.69745	3.33419	2.69745	3.06812	2.47174	2.77819	2.3066	2.96536	2.22769	3.6021	2.38367	4.05718	2.24421	4.404	2.26622
214	184-2	R	T	TAV	1	M	2.79228	2.88749	2.90946	2.87467	3.29214	2.66777	3.51735	2.90397	3.6858	2.85819	3.8451	2.81059	4.04285	2.77946	4.81553	3.33608	4.40905	3.00284	4.80454	3.09439	4.83933	3.10171	4.92173	2.83073	4.21313	2.78678	4.57384	2.62016	4.90159	2.37298	4.6837	2.28692	4.09595	2.51762	3.63087	2.33452	3.22988	2.34368
215	184-2	L	T	TAV	1	M	4.89426	2.7465	4.77159	2.77213	4.35961	2.53777	4.12341	2.79777	3.96961	2.77397	3.8213	2.69523	3.66017	2.66777	2.86002	3.22805	3.25918	2.89481	2.89115	3.00284	2.81608	3.01749	2.73368	2.74467	3.36721	2.67326	3.11087	2.47917	2.78129	2.26128	2.97538	2.15692	3.61256	2.35467	4.06116	2.20086	4.44933	2.22466
216	206-2	R	T	TAV	1	F	2.68425	2.93326	2.80692	2.97171	3.21524	2.73551	3.42031	2.91129	3.59425	2.88566	3.76637	2.80875	3.94031	2.7758	4.61229	3.29214	4.2644	3.01566	4.61778	3.0834	4.64708	3.0889	4.75694	2.83622	4.22229	2.79411	4.43834	2.60185	4.67454	2.47002	4.4768	2.33636	3.93482	2.47368	3.50087	2.37298	3.19143	2.38213
217	206-2	L	T	TAV	1	F	4.75328	2.96256	4.62877	2.97538	4.22595	2.75016	4.01538	2.96439	3.85975	2.90213	3.69313	2.83256	3.5027	2.8234	2.81974	3.42214	3.14566	3.09073	2.80509	3.14749	2.7758	3.15481	2.6696	2.91129	3.23538	2.85636	3.00284	2.64396	2.7465	2.55241	2.9589	2.41875	3.50636	2.54326	3.94397	2.41143	4.30285	2.41143
218	206-3	R	T	BAV	5	M	2.69005	2.90722	2.78313	2.9346	3.23572	2.74115	3.48393	2.95832	3.6427	2.94555	3.8252	2.87803	4.01682	2.8689	4.74135	3.49852	4.38	3.12805	4.7231	3.2339	4.7815	3.25215	4.89647	2.97475	4.30882	2.8908	4.55885	2.7083	4.85085	2.54405	4.63368	2.4017	3.99858	2.53675	3.5916	2.3871	3.16273	2.39075
219	206-3	L	T	BAV	5	M	4.63215	2.8334	4.51882	2.84802	4.1258	2.64329	3.85342	2.88641	3.6889	2.84802	3.50793	2.75297	3.3233	2.73286	2.57382	3.34341	2.97416	3.0034	2.59759	3.09663	2.55006	3.1076	2.42941	2.83157	3.05093	2.78404	2.8005	2.572	2.48242	2.38006	2.71458	2.2393	3.35072	2.4221	3.81504	2.26855	4.13859	2.28317
220	206-4	R	T	TAV	2	M	2.69447	2.82243	2.81329	2.85534	3.21362	2.63598	3.43664	2.8663	3.58105	2.80232	3.7602	2.71641	3.93386	2.69813	4.64312	3.25201	4.29032	2.9376	4.60839	3.02717	4.65226	3.04362	4.79302	2.80598	4.22451	2.72738	4.45118	2.53361	4.72538	2.37823	4.50785	2.26306	3.92289	2.39468	3.55363	2.28317	3.17706	2.28683
221	206-4	L	T	TAV	2	M	4.67382	2.96197	4.5552	2.97475	4.17743	2.7594	3.93653	2.9784	3.77957	2.90905	3.60438	2.82328	3.41823	2.8032	2.72838	3.37625	3.0952	3.07877	2.76852	3.17367	2.7229	3.18463	2.58602	2.93642	3.1317	2.84335	2.92183	2.66997	2.62617	2.50025	2.8251	2.37615	3.42735	2.53492	3.83067	2.39988	4.23035	2.409
222	209-2	R	T	TAV	1	M	2.54767	2.73793	2.65639	2.76692	3.06228	2.54948	3.29059	2.76874	3.45005	2.70894	3.61313	2.6419	3.79614	2.61472	4.52819	3.18731	4.17666	2.87383	4.43034	2.93	4.48289	2.94631	4.64597	2.69263	4.08244	2.66908	4.31981	2.46976	4.61154	2.26319	4.41403	2.18527	3.79614	2.34654	3.36307	2.19977	2.96624	2.21426
223	209-2	L	T	TAV	1	M	4.56339	2.74635	4.44045	2.75539	4.06438	2.53843	3.8185	2.76443	3.65939	2.71381	3.50029	2.6216	3.31406	2.59629	2.61618	3.20378	2.95066	2.88195	2.60171	2.96874	2.55651	2.98501	2.43357	2.71923	3.02117	2.67042	2.80421	2.46792	2.5077	2.29978	2.71381	2.16598	3.2761	2.34136	3.75341	2.18226	4.14032	2.19491
224	209-3	R	T	BAV	5	M	2.67274	2.94904	2.79063	2.96746	3.17561	2.75195	3.39296	2.95088	3.56059	2.92325	3.7061	2.84957	3.88662	2.8201	4.59026	3.38744	4.24765	3.05956	4.59026	3.14061	4.63631	3.14614	4.75052	2.90668	4.18318	2.86984	4.39685	2.6709	4.68236	2.48117	4.47606	2.38171	3.89215	2.55854	3.48691	2.4167	3.0964	2.43144
225	209-3	L	T	BAV	5	M	4.78262	2.92723	4.6699	2.95126	4.27812	2.71286	4.07114	2.89397	3.90482	2.89766	3.74405	2.82374	3.56294	2.76091	2.8607	3.29314	3.20628	2.99561	2.84222	3.06953	2.78678	3.07322	2.71471	2.83114	3.29129	2.80157	3.07877	2.5909	2.81266	2.41164	3.01039	2.31185	3.57218	2.48926	4.01201	2.3562	4.37791	2.39501
226	209-4	R	T	BAV	4	M	2.7667	2.7667	2.88715	2.80138	3.27223	2.5915	3.4748	2.75393	3.62993	2.75575	3.79235	2.66997	3.96208	2.6645	4.58258	3.1828	4.29422	2.88532	4.65375	2.95832	4.69755	2.96745	4.7596	2.7229	4.22853	2.69552	4.45665	2.4966	4.7085	2.336	4.5552	2.22467	3.98945	2.39805	3.56058	2.25387	3.19192	2.26848
227	209-4	L	T	BAV	4	M	4.3287	2.82426	4.21171	2.85168	3.83697	2.62501	3.62127	2.80232	3.48051	2.79501	3.37449	2.70727	3.15878	2.6835	2.52081	3.19534	2.79684	2.89007	2.4678	2.96136	2.44404	2.95953	2.34167	2.71458	2.88641	2.70727	2.66157	2.50436	2.42941	2.3179	2.62135	2.22833	3.1533	2.41296	3.55363	2.28683	3.90461	2.2978
228	209-5	R	T	BAV	5	M	2.38374	2.96676	2.49444	2.99628	2.8985	2.76197	3.16418	2.97599	3.32285	2.95754	3.47967	2.91141	3.6697	2.86897	4.4852	3.36713	4.04793	3.08669	4.31361	3.11067	4.38556	3.14019	4.54977	2.88004	3.93169	2.88004	4.1697	2.66418	4.47597	2.44647	4.3007	2.35237	3.65679	2.56455	3.2306	2.39296	2.86713	2.40035
229	209-5	L	T	BAV	5	M	4.58298	2.90772	4.46859	2.93724	4.05715	2.6937	3.79148	2.95569	3.63465	2.92617	3.47783	2.85791	3.30439	2.80993	2.52027	3.35606	2.9151	3.04978	2.53134	3.11805	2.49444	3.12728	2.38928	2.86897	3.02395	2.83023	2.78226	2.62543	2.46123	2.44462	2.68632	2.32286	3.2841	2.51289	3.73244	2.33946	4.1125	2.35237
230	210-1	R	T	TAV	0	F	2.63115	2.8527	2.75565	2.87101	3.19693	2.66777	3.45327	2.94425	3.6089	2.9003	3.79017	2.7996	3.98426	2.79228	4.77525	3.34341	4.37426	3.0065	4.75144	3.07608	4.80638	3.0889	4.94736	2.83622	4.25707	2.80509	4.52623	2.56157	4.83567	2.37847	4.55553	2.25213	3.96045	2.42974	3.49538	2.27593	3.09622	2.29607
231	210-1	L	T	TAV	0	F	4.74412	2.93143	4.61412	2.95157	4.17834	2.70805	3.92566	2.98087	3.75355	2.94791	3.58693	2.82889	3.38003	2.81242	2.58171	3.41115	2.99735	3.0834	2.65495	3.12918	2.58354	3.13833	2.42974	2.86185	3.20425	2.84904	2.84537	2.62016	2.52495	2.45537	2.79044	2.29058	3.39101	2.48101	3.83778	2.32537	4.25524	2.34734
232	210-2	R	T	TAV	1	F	2.49522	2.79684	2.64146	2.81512	3.03082	2.59028	3.32879	2.85716	3.48234	2.79867	3.67245	2.73103	3.85342	2.70544	4.6614	3.2904	4.25741	2.96136	4.6486	3.01254	4.68151	3.029	4.81861	2.75114	4.16236	2.72555	4.4201	2.51533	4.74	2.3307	4.46946	2.21554	3.8388	2.36909	3.38911	2.22468	2.89921	2.26306
233	210-2	L	T	TAV	1	F	4.60995	3.1025	4.4749	3.1171	4.08617	2.86525	3.75585	3.12622	3.61532	3.06783	3.44925	2.95832	3.25398	2.92548	2.4674	3.49305	2.87438	3.17185	2.4601	3.22295	2.41995	3.2266	2.30863	2.93277	2.9492	2.94738	2.74297	2.72655	2.4455	2.5258	2.72472	2.41995	3.28865	2.6061	3.7814	2.4674	4.19567	2.50755
234	210-3	R	T	TAV	2	F	2.49512	2.718	2.59841	2.77598	3.04778	2.5223	3.34495	2.7941	3.50441	2.74156	3.6693	2.65277	3.87043	2.6129	4.69852	3.24167	4.28719	2.88833	4.69308	2.95175	4.72751	2.96443	4.86522	2.6727	4.09512	2.63646	4.46296	2.43352	4.8163	2.23057	4.53181	2.09648	3.84506	2.28493	3.38663	2.12548	2.95718	2.13997
235	210-3	L	T	TAV	2	F	4.91957	2.92715	4.79482	2.95066	4.3392	2.70658	4.05715	2.9832	3.89624	2.93077	3.75883	2.82771	3.52922	2.82229	2.64691	3.4135	3.0953	3.07902	2.72466	3.12965	2.66138	3.14411	2.53301	2.85302	3.22728	2.8259	2.95608	2.60171	2.65595	2.40464	2.88014	2.26723	3.51475	2.46792	3.97218	2.31062	4.44587	2.32328
236	210-4	R	T	TAV	2	F	2.54586	2.73431	2.67632	2.76511	3.11664	2.50781	3.39025	2.79048	3.54427	2.71619	3.71098	2.63102	3.91754	2.59297	4.71845	3.21811	4.29263	2.85209	4.66046	2.92819	4.72751	2.94994	4.87428	2.6727	4.23102	2.6419	4.46839	2.41721	4.78549	2.265	4.52275	2.10373	3.88493	2.27225	3.412	2.13454	3.00611	2.13997
237	210-4	L	T	TAV	2	F	4.94495	2.77417	4.80361	2.79048	4.41041	2.56398	4.10599	2.85028	3.95741	2.77961	3.79795	2.69807	3.58051	2.67451	2.78686	3.28516	3.2163	2.92276	2.82128	3.00611	2.78504	3.02242	2.62196	2.74699	3.31052	2.68901	3.01154	2.4915	2.67995	2.31574	2.95356	2.18165	3.58414	2.34292	4.05344	2.17802	4.46477	2.18708
238	210-5	R	T	TAV	2	M	2.60221	2.76974	2.71875	2.79341	3.15397	2.5494	3.39434	2.7752	3.5637	2.76974	3.7458	2.6878	3.92425	2.63499	4.66904	3.19039	4.28845	2.8699	4.62716	2.94456	4.68361	2.9573	4.81654	2.68962	4.18284	2.6532	4.43596	2.45289	4.78923	2.27079	4.55796	2.16881	3.92061	2.32177	3.47629	2.17792	3.05017	2.20887
239	210-5	L	T	TAV	2	M	4.58622	2.87255	4.48768	2.90722	4.06792	2.66815	3.8033	2.94373	3.64818	2.88715	3.48027	2.82328	3.26492	2.78313	2.53675	3.33245	2.90905	3.02402	2.54953	3.1025	2.51302	3.11345	2.37067	2.84335	3.0076	2.79955	2.7375	2.61158	2.39075	2.4382	2.64625	2.32687	3.25945	2.46557	3.71022	2.30315	4.06428	2.3068
240	219-3	R	T	TAV	2	M	2.79927	2.78273	2.90588	2.79376	3.27715	2.62466	3.49588	2.85258	3.65394	2.8103	3.79547	2.7423	4.02338	2.72943	4.60787	3.2937	4.28989	2.98491	4.63911	3.08968	4.67955	3.10438	4.80453	2.85441	4.28622	2.78089	4.48472	2.60996	4.80453	2.39124	4.59868	2.29015	4.01419	2.44822	3.62454	2.30301	3.19077	2.31588
241	219-3	L	T	TAV	2	M	4.78074	2.7703	4.65623	2.78495	4.28454	2.60368	4.08313	2.82706	3.91651	2.79594	3.7682	2.72636	3.55397	2.72636	2.9296	3.29214	3.26833	2.97904	2.94974	3.07791	2.89847	3.0889	2.79228	2.83256	3.31411	2.76847	3.08707	2.5872	2.77763	2.38762	3.00101	2.27044	3.56496	2.42058	3.97327	2.26861	4.35595	2.28143
242	219-4	R	T	TAV	1	M	2.48425	2.92276	2.60747	2.95356	3.00067	2.77417	3.18368	2.99886	3.34495	2.96443	3.51709	2.90282	3.72547	2.89014	4.3633	3.46817	4.0009	3.13838	4.33068	3.24167	4.38323	3.25254	4.49376	2.9898	3.95741	2.94088	4.20203	2.76874	4.50282	2.54948	4.28719	2.45345	3.70373	2.58935	3.30146	2.44801	2.89558	2.44439
243	219-4	L	T	TAV	1	M	4.59774	2.8241	4.47661	2.84941	4.10597	2.6451	3.89262	2.8693	3.73352	2.83133	3.57984	2.75539	3.37554	2.74093	2.70115	3.29418	3.08083	2.97958	2.73189	3.08264	2.67584	3.08806	2.58544	2.82952	3.14773	2.78613	2.90003	2.60714	2.5981	2.38656	2.78251	2.2817	3.37192	2.45346	3.81307	2.31605	4.19456	2.32147
244	220-6	R	T	TAV	0	M	2.51622	3.02902	2.63018	3.0474	3.00513	2.82868	3.24223	3.04189	3.40398	3.00881	3.54366	2.9261	3.74217	2.89301	4.43326	3.4389	4.0583	3.11909	4.42407	3.18709	4.47921	3.19261	4.56559	2.92977	4.03073	2.91507	4.24762	2.72759	4.55089	2.56217	4.31562	2.43719	3.72379	2.60077	3.32494	2.48498	2.92242	2.49784
245	220-6	L	T	TAV	0	M	4.78201	2.87912	4.69026	2.90848	4.30307	2.70296	4.06086	2.93417	3.89938	2.89746	3.75991	2.82957	3.55256	2.81305	2.8993	3.33786	3.23694	3.03326	2.95802	3.09931	2.91215	3.10665	2.74149	2.84792	3.30117	2.84058	3.07179	2.64424	2.7525	2.41853	2.94334	2.33412	3.55623	2.5011	3.98746	2.35431	4.36179	2.38
246	221-6	R	T	TAV	1	M	2.53301	2.83894	2.64591	2.8699	3.01922	2.65866	3.23592	2.85897	3.3907	2.82619	3.55823	2.74425	3.7549	2.72968	4.45417	3.21406	4.06811	2.95184	4.40864	3.0174	4.47056	3.03014	4.55796	2.77885	3.98799	2.76246	4.20833	2.56943	4.51062	2.37641	4.29756	2.27807	3.73487	2.44196	3.31604	2.31813	2.90996	2.33998
247	221-6	L	T	TAV	1	M	4.61077	2.70601	4.50151	2.72604	4.13913	2.54394	3.90604	2.77338	3.74762	2.73514	3.60558	2.67323	3.40163	2.66776	2.77338	3.21042	3.10116	2.9136	2.78067	3.00829	2.70783	3.0174	2.60221	2.76974	3.18311	2.72057	2.92999	2.53301	2.61131	2.33998	2.81527	2.22708	3.38342	2.37094	3.78404	2.21616	4.20651	2.22162
248	223-2	R	T	TAV	1	F	2.73286	2.90652	2.84802	2.9248	3.24836	2.70178	3.4604	2.9248	3.62492	2.86996	3.79493	2.80415	3.98321	2.7749	4.62484	3.30502	4.29032	3.01986	4.61936	3.10394	4.66871	3.1076	4.80947	2.8791	4.21902	2.81329	4.46763	2.63049	4.77291	2.42758	4.53344	2.33618	3.97224	2.48608	3.53901	2.35081	3.12954	2.36909
249	223-2	L	T	TAV	1	F	4.57201	2.93692	4.46581	2.95707	4.06116	2.73551	3.85425	2.9534	3.69496	2.91861	3.52467	2.8527	3.33791	2.8234	2.6696	3.38918	3.04678	3.06509	2.69523	3.15481	2.64946	3.1658	2.52495	2.9003	3.07242	2.8472	2.84171	2.65678	2.55424	2.47368	2.79411	2.36565	3.34707	2.51762	3.75355	2.39678	4.16919	2.40593
250	223-3	R	T	TAV	1	F	2.4041	2.80295	2.52357	2.82501	2.91323	2.63018	3.14666	2.86728	3.31575	2.8103	3.47933	2.7423	3.67049	2.7184	4.38363	3.28451	4.01052	2.98859	4.32849	3.05292	4.3965	3.06578	4.5031	2.80846	3.9517	2.75884	4.15572	2.58607	4.49391	2.38389	4.23108	2.26074	3.65946	2.42065	3.25142	2.27728	2.8103	2.29934
251	223-3	L	T	TAV	1	F	4.53722	2.80875	4.40355	2.81974	4.02271	2.62016	3.79566	2.83256	3.62721	2.78129	3.46608	2.72087	3.27932	2.68791	2.60918	3.28298	2.93509	2.97354	2.61833	3.02847	2.57255	3.03763	2.45171	2.77397	2.97721	2.7465	2.78495	2.54692	2.46819	2.35283	2.70805	2.22833	3.25552	2.39861	3.72792	2.25762	4.11426	2.28143
252	223-5	R	T	TAV	2	M	2.84171	2.68608	2.96073	2.7172	3.33608	2.53227	3.532	2.74101	3.69496	2.69889	3.8744	2.63847	4.06665	2.62565	4.64525	3.16946	4.32299	2.86735	4.66173	2.96805	4.71849	2.98087	4.82468	2.73002	4.3175	2.66777	4.50975	2.49382	4.79722	2.29974	4.57201	2.18621	4.03735	2.33636	3.6327	2.19354	3.25369	2.21002
253	223-5	L	T	TAV	2	M	4.68553	2.81059	4.5775	2.82889	4.2113	2.63298	4.00806	2.8472	3.83594	2.7996	3.68397	2.73734	3.47707	2.71537	2.88749	3.25186	3.20242	2.95707	2.87284	3.03397	2.8234	3.03946	2.72453	2.79228	3.23171	2.74833	3.02298	2.56706	2.75565	2.38396	2.96256	2.27776	3.48805	2.42607	3.92017	2.29974	4.31384	2.33086
254	224-6	R	T	TAV	2	M	2.50619	2.71824	2.62318	2.74383	2.99426	2.55372	3.23008	2.78404	3.39825	2.73286	3.52987	2.65974	3.74557	2.6506	4.42559	3.199	4.0801	2.89921	4.41279	2.97233	4.47312	2.9833	4.56452	2.72555	4.03074	2.69082	4.23365	2.50984	4.5371	2.28866	4.32139	2.17166	3.73278	2.35081	3.27943	2.20091	2.91566	2.21919
255	224-6	L	T	TAV	2	M	4.69272	2.85897	4.58164	2.87536	4.21379	2.69144	3.98071	2.9227	3.81499	2.88264	3.67478	2.80798	3.46354	2.78249	2.83166	3.3561	3.15033	3.03197	2.80616	3.11391	2.72422	3.12666	2.65138	2.87172	3.19221	2.83712	2.99737	2.64409	2.67505	2.46563	2.92999	2.3327	3.45808	2.49477	3.89876	2.34727	4.27571	2.35637
256	225-3	R	T	TAV	1	M	2.58055	2.79192	2.69267	2.82684	3.05659	2.65407	3.25694	2.88566	3.43522	2.83236	3.60248	2.78825	3.78444	2.77538	4.30092	3.31943	4.04911	3.02902	4.41671	3.12092	4.4645	3.1246	4.56008	2.88198	4.01419	2.84339	4.27151	2.65223	4.57111	2.45189	4.36341	2.35264	3.79915	2.51071	3.38376	2.33058	2.97388	2.33977
257	225-3	L	T	TAV	1	M	4.63975	2.7758	4.52623	2.78312	4.17834	2.60918	3.97327	2.82706	3.81214	2.79044	3.65468	2.72453	3.46242	2.7227	2.77763	3.24819	3.15847	2.97354	2.81242	3.03946	2.76664	3.04861	2.67875	2.79411	3.19509	2.76115	2.99002	2.57255	2.68974	2.37298	2.90946	2.27227	3.44228	2.43157	3.87256	2.27593	4.22412	2.27593
258	226-2	R	T	TAV	2	F	2.69552	2.87985	2.80868	2.90905	3.19375	2.7156	3.4018	2.92912	3.5551	2.88897	3.72665	2.80503	3.94017	2.80503	4.5844	3.34705	4.2486	3.03132	4.58805	3.11892	4.63002	3.12257	4.74135	2.88167	4.19932	2.84883	4.42015	2.65537	4.7085	2.44915	4.48768	2.33783	3.9274	2.50025	3.51495	2.36702	3.11345	2.37798
259	226-2	L	T	TAV	2	F	4.69454	2.65502	4.55978	2.67141	4.19012	2.48567	3.98071	2.70054	3.82774	2.66048	3.66021	2.58582	3.45079	2.57307	2.79888	3.174	3.1394	2.85897	2.78249	2.91178	2.73696	2.9227	2.64409	2.66048	3.16672	2.65138	2.94274	2.44196	2.65502	2.25986	2.88993	2.13967	3.41802	2.2981	3.84777	2.14332	4.27571	2.14514
260	227-2	R	T	TAV	2	F	2.81972	2.82881	2.93425	2.84699	3.31785	2.65792	3.53237	2.87062	3.69781	2.82154	3.84507	2.75972	4.0505	2.74336	4.72862	3.29603	4.36865	2.99606	4.6868	3.06333	4.73589	3.06697	4.84133	2.81063	4.25594	2.80699	4.53591	2.5961	4.82497	2.40885	4.6159	2.30341	4.0505	2.45248	3.63055	2.30886	3.22513	2.31795
261	227-2	L	T	TAV	2	F	4.64821	2.84774	4.54657	2.87133	4.1382	2.67349	3.93674	2.89311	3.77883	2.83866	3.63726	2.7588	3.41402	2.75517	2.78602	3.31237	3.11454	3.01471	2.78058	3.06735	2.72795	3.07461	2.62994	2.82233	3.1454	2.79873	2.95845	2.60634	2.65171	2.42121	2.88767	2.30505	3.4358	2.45388	3.83509	2.31594	4.2471	2.33046
262	217-2	R	T	TAV	0	M	2.4349	2.82243	2.56468	2.85168	2.95588	2.62135	3.23373	2.91018	3.40374	2.85351	3.54266	2.78039	3.76202	2.72738	4.56269	3.3233	4.11117	2.98512	4.47129	3.06738	4.54258	3.0747	4.66871	2.82243	4.02708	2.77125	4.28118	2.55372	4.60108	2.32522	4.40182	2.22468	3.7474	2.4221	3.29223	2.25027	2.90652	2.25027
263	217-2	L	T	TAV	0	M	4.74183	3.05459	4.63032	3.08384	4.23182	2.8334	3.95762	3.10394	3.78579	3.08018	3.62127	3.00523	3.42384	2.95953	2.7091	3.53352	3.08201	3.18986	2.71458	3.2904	2.67071	3.29954	2.5263	3.029	3.1661	2.98147	2.92663	2.7749	2.58479	2.53726	2.79501	2.43307	3.45126	2.61587	3.90095	2.45135	4.28118	2.47146
0	11649	R	H	TAV	0	F	2.43133	3.19665	2.50173	3.26705	2.96562	3.01615	3.25622	3.29954	3.41687	3.23456	3.57029	3.17319	3.78147	3.12987	4.59011	3.74357	4.22912	3.38618	4.57207	3.44213	4.63163	3.46379	4.74174	3.17138	4.1515	3.12626	4.34283	2.88619	4.57748	2.72916	4.34103	2.54685	3.7905	2.76887	3.31578	2.61003	2.95659	2.60281
1	11649	L	H	TAV	0	F	4.79408	3.13348	4.71466	3.16777	4.25077	2.94576	3.94393	3.249	3.77606	3.20207	3.60819	3.14973	3.42047	3.10821	2.65876	3.75259	2.94937	3.39881	2.64252	3.49628	2.56852	3.51975	2.453	3.23276	3.06128	3.11001	2.82302	2.90605	2.53783	2.76707	2.7797	2.5974	3.34286	2.75984	3.82299	2.57212	4.27063	2.55768
2	11650	R	H	TAV	1	F	2.33025	3.12987	2.43856	3.1425	2.87536	2.89161	3.24358	3.22012	3.38799	3.13889	3.55585	3.01435	3.7544	2.97103	4.60816	3.72191	4.22731	3.31217	4.4024	3.37716	4.51792	3.39881	4.72007	3.06489	4.14248	3.02157	4.37171	2.81219	4.67675	2.57754	4.40059	2.4205	3.74538	2.64974	3.29773	2.44036	2.84287	2.4548
3	11650	L	H	TAV	1	F	4.95653	3.1425	4.86447	3.175	4.40961	2.94937	4.03778	3.24539	3.8645	3.20929	3.69844	3.1425	3.49989	3.08113	2.60823	3.77426	3.01435	3.38618	2.74721	3.45477	2.62988	3.47463	2.48549	3.13709	3.12085	3.07933	2.89522	2.82663	2.57934	2.62628	2.81219	2.49812	3.48907	2.72194	3.96558	2.51256	4.40961	2.51256
4	11654	R	H	TAV	1	M	2.28333	3.19665	2.38621	3.25802	2.76707	3.02698	3.09197	3.30134	3.25983	3.23997	3.42589	3.1768	3.62444	3.09918	4.40961	3.72191	4.05042	3.36091	4.38434	3.46379	4.44752	3.47463	4.55762	3.18763	3.95656	3.12626	4.1894	2.90605	4.46196	2.71111	4.20024	2.57754	3.59015	2.77609	3.1425	2.61003	2.8176	2.63891
5	11654	L	H	TAV	1	M	4.74534	3.04323	4.63704	3.06489	4.25077	2.86454	3.95656	3.13529	3.79953	3.10099	3.62083	3.02879	3.42408	2.98186	2.63711	3.61542	2.97464	3.22012	2.70028	3.33384	2.59559	3.36272	2.48007	3.05947	3.05586	2.97283	2.82302	2.78151	2.53241	2.64432	2.80136	2.46563	3.37716	2.63711	3.84104	2.46202	4.15691	2.46563
6	11655	R	H	TAV	0	M	2.43494	3.10821	2.53602	3.15514	2.9602	2.91688	3.27788	3.22373	3.44575	3.15875	3.61361	3.08655	3.79953	3.02518	4.56665	3.62986	4.18399	3.26885	4.56304	3.38257	4.61358	3.39701	4.7291	3.09377	4.12082	3.03421	4.35727	2.80678	4.63704	2.65155	4.37893	2.4909	3.79772	2.68223	3.33564	2.53602	2.96742	2.54324
7	11655	L	H	TAV	0	M	4.81213	3.03782	4.72549	3.0703	4.30131	2.85912	3.99988	3.16417	3.82841	3.11362	3.66234	3.06128	3.46199	2.99089	2.72735	3.6118	3.06669	3.23276	2.71652	3.36813	2.63349	3.38618	2.51978	3.09377	3.11723	2.99269	2.8898	2.78331	2.60281	2.64072	2.87175	2.46924	3.45838	2.64072	3.93309	2.48188	4.3338	2.4927
8	12027	R	H	TAV	0	F	2.28333	3.12987	2.4187	3.18402	2.84648	2.94034	3.19305	3.22193	3.36632	3.15875	3.51975	3.07572	3.72732	3.01074	4.5504	3.63888	4.16233	3.26885	4.40961	3.33022	4.55582	3.35369	4.70383	3.02518	4.06666	2.9963	4.32839	2.75082	4.64787	2.55768	4.38976	2.44938	3.67137	2.65335	3.20388	2.50534	2.8176	2.51978
9	12027	L	H	TAV	0	F	4.67495	3.175	4.55401	3.22193	4.13164	2.98727	3.79411	3.28149	3.63707	3.20929	3.46019	3.14431	3.25983	3.08113	2.42231	3.77426	2.80497	3.38618	2.57754	3.44033	2.38801	3.47823	2.24722	3.16958	2.89883	3.1046	2.63891	2.86814	2.29054	2.70389	2.54685	2.51256	3.26705	2.73819	3.74538	2.56852	4.20926	2.58476
10	12028	R	H	TAV	0	F	2.29596	2.93132	2.39524	3.00352	2.80858	2.79955	3.16597	3.10279	3.33203	3.03421	3.48365	2.95839	3.68942	2.89161	4.50528	3.57751	4.14789	3.18221	4.47459	3.23456	4.57928	3.26344	4.70383	2.96922	4.05042	2.89161	4.31215	2.69667	4.61358	2.49812	4.35546	2.34109	3.684	2.54866	3.20929	2.36274	2.77067	2.39343
11	12028	L	H	TAV	0	F	4.83198	3.04142	4.72549	3.0703	4.29229	2.86995	3.9692	3.17861	3.81216	3.11543	3.64068	3.04503	3.44033	2.98366	2.61725	3.66956	2.9602	3.29052	2.62628	3.34828	2.56671	3.36272	2.42412	3.05406	3.07572	2.98366	2.81941	2.77428	2.51256	2.55588	2.73277	2.40787	3.43131	2.63711	3.87894	2.43494	4.27063	2.44036
12	12029	R	H	TAV	0	F	2.48007	3.11904	2.58656	3.17319	3.03782	2.96742	3.36632	3.23636	3.55043	3.21651	3.70927	3.16056	3.91143	3.08835	4.71827	3.76884	4.36991	3.35549	4.68939	3.43672	4.81935	3.4674	4.9457	3.14431	4.28507	3.09557	4.57026	2.87717	4.84642	2.62628	4.62441	2.51076	3.91324	2.73638	3.43491	2.54685	3.01796	2.54505
13	12029	L	H	TAV	0	F	4.8374	3.28871	4.71286	3.3194	4.23814	3.07753	3.94753	3.3916	3.7923	3.25983	3.61361	3.22553	3.42589	3.16597	2.58115	3.7887	2.93132	3.43491	2.67501	3.49628	2.53061	3.51253	2.40426	3.19305	3.03601	3.14973	2.78511	2.92049	2.48549	2.71291	2.74721	2.56671	3.42589	2.80136	3.90782	2.65335	4.3681	2.66599
14	12463	R	H	TAV	1	M	2.42231	2.97103	2.53422	3.01254	2.95118	2.80678	3.24539	3.12085	3.42769	3.02698	3.59015	2.98727	3.77967	2.94937	4.58831	3.60819	4.2237	3.22193	4.52333	3.33564	4.60816	3.35549	4.74534	3.05947	4.12803	2.96922	4.37893	2.78151	4.693	2.57212	4.45294	2.40245	3.81035	2.60281	3.3194	2.42231	2.888	2.44938
15	12463	L	H	TAV	1	M	4.56485	2.9945	4.4782	3.0324	4.02696	2.82122	3.74538	3.13167	3.57029	3.07753	3.38979	3.01254	3.18402	2.97283	2.41329	3.66054	2.78872	3.26885	2.48007	3.37355	2.38982	3.3952	2.24181	3.10099	2.85551	3.01615	2.61905	2.82483	2.29415	2.62086	2.51436	2.44577	3.16056	2.63891	3.64068	2.43856	4.0793	2.4548
16	12464	R	H	TAV	1	M	2.35191	3.03962	2.46021	3.06309	2.8519	2.86273	3.15153	3.14611	3.31398	3.08474	3.49087	3.02157	3.69303	2.9602	4.50528	3.64971	4.12623	3.22914	4.44571	3.32481	4.52513	3.34828	4.62983	3.06669	4.0089	2.98366	4.27063	2.79775	4.59553	2.61003	4.34464	2.47826	3.69483	2.64432	3.27968	2.48188	2.78872	2.51617
17	12464	L	H	TAV	1	M	4.70925	3.05225	4.61358	3.09197	4.1894	2.88258	3.90421	3.15875	3.74177	3.10279	3.55766	3.03421	3.36632	2.99089	2.53602	3.60278	2.88078	3.21109	2.57393	3.33384	2.51436	3.35008	2.39704	3.06669	3.02157	2.97464	2.78511	2.74901	2.50353	2.56852	2.75623	2.43856	3.37535	2.62267	3.8266	2.44036	4.23633	2.49451
18	9622	R	H	TAV	0	F	2.58296	2.99991	2.68043	3.06669	3.13709	2.82483	3.50351	3.14611	3.65151	3.04684	3.80674	2.98186	4.02334	2.91507	4.88614	3.60278	4.52333	3.20568	4.86628	3.26524	4.9475	3.28329	5.0919	2.962	4.4024	2.94215	4.66231	2.7075	4.96917	2.57393	4.66412	2.33386	3.99085	2.55768	3.55043	2.39162	3.13167	2.38801
19	9622	L	H	TAV	0	F	5.08288	3.12806	4.9836	3.17861	4.53958	2.95118	4.18579	3.23997	4.02515	3.19846	3.87353	3.13348	3.67859	3.06489	2.78872	3.76884	3.16056	3.41506	2.87898	3.43491	2.76526	3.47282	2.60823	3.15514	3.27427	3.10641	3.02338	2.83385	2.74901	2.66418	2.91688	2.48909	3.6479	2.72194	4.10818	2.527	4.60275	2.53602
20	9626	R	H	TAV	1	F	2.31942	3.17319	2.41509	3.24358	2.90966	2.97464	3.27608	3.30856	3.45296	3.2472	3.60639	3.16236	3.80855	3.10099	4.69841	3.73996	4.29049	3.36813	4.62441	3.44935	4.70202	3.4656	4.88433	3.13709	4.18038	3.09197	4.48543	2.87717	4.81393	2.6696	4.50889	2.47285	3.78147	2.71472	3.37355	2.53241	2.8519	2.52158
21	9626	L	H	TAV	1	F	5.11356	3.323	4.99624	3.36632	4.49445	3.08835	4.16233	3.44033	3.99085	3.33022	3.83021	3.2508	3.62624	3.16417	2.69847	3.85187	3.10279	3.48365	2.74721	3.51975	2.68223	3.53419	2.53061	3.21109	3.23276	3.2147	2.94756	2.98366	2.62267	2.78872	2.90786	2.60281	3.60819	2.83927	4.12262	2.64072	4.58831	2.65696
22	9627	R	H	TAV	2	F	2.24181	3.15694	2.33025	3.21651	2.80497	2.98366	3.17138	3.33022	3.33744	3.25802	3.51253	3.18944	3.73635	3.11723	4.5504	3.78689	4.17136	3.40604	4.53235	3.48545	4.58831	3.49989	4.75256	3.17138	4.07027	3.11723	4.36088	2.91688	4.65329	2.65155	4.37171	2.4909	3.68942	2.74901	3.2508	2.55768	2.83204	2.53422
23	9627	L	H	TAV	2	F	4.8735	3.13167	4.7634	3.16597	4.32117	2.96562	3.93309	3.34105	3.75259	3.26705	3.59736	3.22553	3.3952	3.14611	2.59017	3.83562	2.9223	3.48726	2.63169	3.54141	2.51978	3.5721	2.35191	3.249	3.02338	3.15875	2.75804	2.94576	2.42231	2.69847	2.70208	2.5252	3.35188	2.78872	3.87173	2.5631	4.30854	2.54324
24	9631	R	H	TAV	0	M	2.44036	3.16056	2.56129	3.23636	2.96922	2.9945	3.31759	3.3212	3.47463	3.2472	3.64249	3.17861	3.85006	3.09197	4.62261	3.72913	4.2598	3.36272	4.57748	3.44575	4.65871	3.46379	4.82296	3.1768	4.1497	3.06489	4.43128	2.88619	4.76881	2.7075	4.50889	2.51256	3.85909	2.7454	3.35008	2.57934	3.01254	2.57393
25	9631	L	H	TAV	0	M	4.97819	3.29593	4.89155	3.35549	4.43849	3.1407	4.13887	3.42408	3.97822	3.40062	3.7887	3.33564	3.59375	3.26344	2.8176	3.9349	3.14792	3.53599	2.83746	3.63707	2.77248	3.65874	2.57934	3.35369	3.25622	3.23817	2.98908	3.08113	2.66599	2.888	2.8898	2.72013	3.58473	2.90786	4.05764	2.73096	4.37893	2.72013
26	JV10	R	H	TAV	0	M	2.52339	3.05947	2.61364	3.11001	3.0324	2.90063	3.27427	3.16777	3.42589	3.10279	3.60278	3.03059	3.79411	2.97464	4.53777	3.5721	4.23814	3.249	4.53235	3.33022	4.58109	3.34105	4.70925	3.06309	4.11721	3.00171	4.37893	2.80858	4.66051	2.57393	4.41142	2.44397	3.75982	2.6696	3.29954	2.51978	3.03782	2.50534
27	JV10	L	H	TAV	0	M	4.82296	3.08835	4.71105	3.12085	4.31756	2.91688	4.05764	3.19305	3.8988	3.1407	3.74718	3.06489	3.5378	3.03601	2.85912	3.66234	3.1425	3.27788	2.86634	3.3934	2.76526	3.40784	2.6714	3.12987	3.22734	3.03962	2.99269	2.86814	2.68043	2.68584	2.93132	2.51256	3.55043	2.69667	3.99085	2.54866	4.29951	2.53783
28	JV11	R	H	TAV	0	M	2.5974	2.87175	2.69847	2.90424	3.09377	2.71652	3.3934	2.9981	3.55946	2.91688	3.72191	2.84468	3.9349	2.78872	4.59553	3.44935	4.28868	3.08294	4.59553	3.18221	4.66953	3.19846	4.78866	2.90605	4.21467	2.8501	4.46196	2.65876	4.75978	2.46021	4.50528	2.29235	3.88075	2.47826	3.47643	2.32484	3.03782	2.33928
29	JV11	L	H	TAV	0	M	4.71105	3.15694	4.60455	3.19124	4.20926	3.00171	3.91505	3.2851	3.74538	3.22553	3.57931	3.16417	3.37174	3.11543	2.68223	3.72552	2.98908	3.37896	2.69487	3.49267	2.58115	3.51253	2.48007	3.23456	3.08294	3.12987	2.83566	2.95118	2.52158	2.73999	2.76165	2.601	3.37896	2.77067	3.83201	2.61003	4.28146	2.64432
30	JV12	R	H	TAV	1	M	2.70569	2.94576	2.81941	2.99089	3.20929	2.8158	3.49448	3.07391	3.65512	3.02157	3.81757	2.95478	4.02334	2.91146	4.72368	3.54502	4.41864	3.16777	4.6569	3.27427	4.78866	3.29593	4.9078	3.01254	4.32658	2.91688	4.5847	2.7436	4.88433	2.54324	4.64787	2.39704	4.03237	2.57934	3.60819	2.43133	3.16777	2.45841
31	JV12	L	H	TAV	1	M	5.05039	3.14431	4.92765	3.18582	4.56123	3.01074	4.27424	3.27427	4.1136	3.21109	3.95114	3.14973	3.75079	3.10279	3.07391	3.78689	3.34286	3.42589	3.11182	3.51614	2.98366	3.53239	2.86092	3.25441	3.41687	3.16236	3.17138	2.98727	2.888	2.75804	3.09918	2.61725	3.7183	2.80316	4.16594	2.62628	4.58109	2.64974
32	JV1	R	H	TAV	1	F	2.41148	3.08474	2.5288	3.13709	2.93312	2.92771	3.24539	3.2129	3.40964	3.15333	3.57931	3.07933	3.80313	3.04684	4.56485	3.69844	4.15511	3.30315	4.46737	3.41145	4.55582	3.42047	4.72368	3.12445	4.11721	3.05225	4.35005	2.83927	4.66231	2.61544	4.43308	2.4548	3.77606	2.68223	3.29052	2.49812	2.89883	2.51076
33	JV1	L	H	TAV	1	F	4.88974	3.17861	4.79769	3.22373	4.38434	3.02698	4.07388	3.3212	3.90782	3.25983	3.74177	3.20388	3.53599	3.16777	2.77067	3.87533	3.13348	3.46921	2.88439	3.55946	2.72735	3.59556	2.62086	3.29052	3.19846	3.19124	2.97103	3.01615	2.63349	2.80858	2.87536	2.60281	3.52155	2.80678	3.98544	2.62628	4.43849	2.62628
34	JV2	R	H	TAV	1	F	2.49451	2.93132	2.59017	3.00533	3.05045	2.80678	3.33022	3.07753	3.50892	3.01254	3.66956	2.95298	3.88977	2.90786	4.63343	3.58834	4.28507	3.20207	4.52152	3.2869	4.68398	3.30676	4.81935	3.00171	4.20926	2.91868	4.4764	2.70931	4.77964	2.51436	4.54679	2.33567	3.82841	2.55949	3.3952	2.38801	2.94215	2.4205
35	JV2	L	H	TAV	1	F	4.85365	2.96742	4.70925	2.99991	4.28146	2.82663	3.99808	3.11182	3.82841	3.05406	3.66054	2.99269	3.45657	2.95839	2.72194	3.69844	3.04323	3.28149	2.77067	3.37716	2.62267	3.3934	2.51436	3.10641	3.11182	2.9963	2.8898	2.79595	2.55046	2.60642	2.79955	2.41509	3.4656	2.61544	3.91865	2.41148	4.37893	2.43494
36	JV3	R	H	TAV	1	F	2.28874	3.04142	2.39343	3.08835	2.7797	2.89702	3.11904	3.14973	3.27608	3.07753	3.4295	3.00171	3.64068	2.95478	4.34283	3.62444	4.03237	3.2508	4.29049	3.34105	4.42947	3.35369	4.55943	3.03962	3.971	2.97825	4.2237	2.79414	4.49986	2.56852	4.28146	2.42953	3.59917	2.62628	3.17319	2.48909	2.84287	2.47826
37	JV3	L	H	TAV	1	F	4.77242	3.2129	4.67134	3.2508	4.21828	3.06309	3.96197	3.32481	3.79953	3.26524	3.64068	3.19665	3.43131	3.15514	2.73096	3.84104	3.04323	3.47823	2.79775	3.56848	2.62628	3.60098	2.49992	3.30134	3.09918	3.19124	2.85551	3.01977	2.55227	2.83385	2.75443	2.6732	3.42408	2.83204	3.89519	2.66237	4.26521	2.66779
38	JV4	R	H	TAV	1	M	2.96742	3.20929	3.06489	3.2508	3.49448	3.05225	3.74898	3.31217	3.91865	3.2508	4.07388	3.18944	4.29229	3.14973	4.99985	3.78147	4.67675	3.42228	4.91321	3.54141	5.04317	3.56307	5.1623	3.28871	4.58831	3.18582	4.82838	2.9981	5.14786	2.80316	4.90419	2.6353	4.26882	2.81039	3.84104	2.67681	3.40243	2.69667
39	JV4	L	H	TAV	1	M	4.98541	3.08113	4.87711	3.09918	4.49986	2.9223	4.22009	3.18944	4.05945	3.12445	3.90061	3.06128	3.68039	3.01977	3.00352	3.65874	3.27066	3.29593	3.02879	3.3934	2.89702	3.41325	2.79775	3.13529	3.38618	3.05586	3.13709	2.86454	2.84107	2.62988	3.0685	2.48729	3.70386	2.68764	4.15691	2.53964	4.59553	2.57573
40	JV5	R	H	TAV	1	M	2.56671	2.83024	2.66418	2.87536	3.07933	2.67681	3.31759	2.93132	3.47643	2.88258	3.64068	2.80858	3.85006	2.78151	4.57567	3.40062	4.2237	3.03059	4.47459	3.12626	4.57387	3.14973	4.70744	2.86273	4.13345	2.79595	4.4024	2.61184	4.68578	2.36455	4.47459	2.25083	3.84104	2.453	3.41867	2.29596	2.99269	2.31942
41	JV5	L	H	TAV	1	M	4.86628	3.05045	4.77964	3.08474	4.37532	2.89161	4.14067	3.17319	3.98724	3.11904	3.82841	3.0685	3.6118	3.04865	2.89883	3.7201	3.21651	3.33744	2.9945	3.43131	2.86634	3.45838	2.74721	3.18221	3.30315	3.07753	3.04323	2.91688	2.74179	2.69306	2.962	2.53602	3.58473	2.71652	4.02154	2.527	4.44571	2.53783
42	JV6	R	H	TAV	0	M	2.453	3.08113	2.5649	3.11723	2.97103	2.9223	3.20929	3.15875	3.36452	3.11001	3.52336	3.04503	3.73815	2.99269	4.36449	3.61542	4.08833	3.23456	4.33019	3.34105	4.47098	3.37716	4.58289	3.10279	4.02334	2.98727	4.2977	2.82663	4.56665	2.6353	4.36449	2.51076	3.7183	2.68223	3.25983	2.54324	2.88258	2.58296
43	JV6	L	H	TAV	0	M	4.61358	2.87356	4.5107	2.90605	4.12262	2.73999	3.87894	2.99269	3.72371	2.94576	3.56127	2.89702	3.34286	2.86273	2.75082	3.50892	2.98547	3.1407	2.76707	3.25622	2.61184	3.29593	2.4909	3.03059	3.05406	2.888	2.75082	2.71652	2.47465	2.55408	2.6714	2.40787	3.30856	2.54685	3.7887	2.38801	4.18038	2.40065
44	JV7	R	H	TAV	1	F	2.50714	2.99991	2.63169	3.04865	3.01254	2.86634	3.34647	3.13889	3.50892	3.06489	3.66776	3.00533	3.88075	2.94937	4.62441	3.65874	4.26702	3.25983	4.53235	3.34828	4.68578	3.36993	4.81574	3.06309	4.19482	2.98366	4.4421	2.7779	4.77062	2.53422	4.52333	2.37357	3.84285	2.60642	3.38979	2.4548	2.97464	2.46744
45	JV7	L	H	TAV	1	F	4.95472	2.93493	4.83198	2.97283	4.42225	2.78692	4.11721	3.07753	3.94934	3.01435	3.7887	2.95478	3.58112	2.90786	2.87175	3.56487	3.17861	3.20749	2.91688	3.30496	2.75984	3.32661	2.64613	3.02698	3.23636	2.93854	3.00894	2.7454	2.68584	2.51076	2.93493	2.33928	3.59375	2.55408	4.05764	2.38621	4.49986	2.40245
46	JV8	R	H	TAV	1	F	2.44036	3.08294	2.53602	3.13709	2.97645	2.93854	3.25983	3.18221	3.42769	3.07933	3.60098	3.00171	3.81397	2.95478	4.57748	3.68942	4.24716	3.30676	4.49625	3.36091	4.6208	3.38257	4.77783	3.07572	4.15691	3.02518	4.39879	2.83024	4.693	2.62447	4.42406	2.46744	3.77245	2.68584	3.34105	2.5252	2.9241	2.52158
47	JV8	L	H	TAV	1	F	4.90419	3.19485	4.79769	3.22373	4.3663	3.02879	4.0793	3.29232	3.91143	3.22193	3.74718	3.15514	3.54141	3.11723	2.82483	3.85006	3.10099	3.43131	2.87898	3.51614	2.69667	3.54683	2.57754	3.24358	3.2129	3.1407	2.94034	2.96742	2.63349	2.76887	2.90424	2.61003	3.5396	2.80316	4.01432	2.63169	4.40961	2.64072
48	JV9	R	H	TAV	1	F	2.57754	3.09377	2.70208	3.1425	3.12626	2.96381	3.40964	3.23997	3.5721	3.19124	3.73094	3.12806	3.94934	3.08655	4.63163	3.78147	4.34103	3.3934	4.63704	3.50531	4.77603	3.53419	4.89877	3.23817	4.27604	3.12265	4.54138	2.95298	4.84462	2.72916	4.60816	2.5631	3.94212	2.73457	3.50892	2.56852	3.0703	2.56852
49	JV9	L	H	TAV	1	F	4.88794	3.31037	4.75437	3.33925	4.37532	3.16777	4.06125	3.44394	3.89699	3.38076	3.73815	3.31759	3.50892	3.27246	2.85371	4.01432	3.12806	3.6118	2.84287	3.69664	2.68584	3.7201	2.57754	3.42589	3.19305	3.31759	2.93132	3.13889	2.5992	2.89342	2.8519	2.72555	3.50892	2.94034	3.98905	2.75984	4.42767	2.78331
50	144-1	R	T	BAV	3	F	2.54324	3.10821	2.65876	3.16417	3.0703	2.91868	3.3952	3.22193	3.5378	3.13709	3.69303	3.04323	3.88255	3.02518	4.70383	3.61722	4.258	3.29773	4.6551	3.34828	4.69841	3.36452	4.86989	3.08474	4.18399	3.05045	4.43669	2.85371	4.71827	2.66779	4.4782	2.5288	3.8645	2.70028	3.43852	2.53602	3.02338	2.53422
51	144-1	L	T	BAV	3	F	4.73993	3.15694	4.62622	3.18221	4.18579	2.9259	3.88617	3.2147	3.74357	3.13709	3.58473	3.05586	3.3916	2.98727	2.57934	3.57571	2.9945	3.29232	2.62628	3.34286	2.58296	3.35911	2.45661	3.04503	3.0685	3.04684	2.83566	2.82483	2.52158	2.65335	2.79414	2.49632	3.40423	2.68945	3.88617	2.51978	4.27965	2.55227
52	145-1	R	T	TAV	2	F	2.50173	3.09197	2.63169	3.12987	3.07933	2.89161	3.35188	3.16056	3.50892	3.09377	3.65151	3.02518	3.85367	2.962	4.60997	3.57931	4.2237	3.249	4.63343	3.32481	4.66592	3.33744	4.81213	3.0703	4.1533	2.99269	4.39337	2.79595	4.73271	2.64432	4.48543	2.49632	3.81577	2.65516	3.38437	2.50173	2.97464	2.52158
53	145-1	L	T	TAV	2	F	4.67675	3.01254	4.54319	3.01796	4.20024	2.7779	3.84104	3.04865	3.67498	3.00713	3.53058	2.93854	3.34466	2.87536	2.51797	3.49267	2.93312	3.1407	2.54144	3.21651	2.49812	3.22553	2.36997	2.93674	3.04323	2.89883	2.75623	2.71111	2.39343	2.4927	2.64252	2.37357	3.29593	2.54505	3.81757	2.40065	4.17857	2.41689
54	145-2	R	T	TAV	1	M	2.48368	3.10279	2.601	3.16417	2.98908	2.95298	3.2851	3.23456	3.44755	3.17861	3.61722	3.11182	3.81577	3.06128	4.49084	3.65332	4.13345	3.32842	4.51792	3.42047	4.55762	3.4295	4.66773	3.16056	4.04139	3.08835	4.31215	2.90244	4.60997	2.69667	4.38073	2.58296	3.79411	2.74901	3.37174	2.58115	2.97103	2.56852
55	145-2	L	T	TAV	1	M	4.75437	3.20207	4.64246	3.23817	4.25619	3.02698	3.98364	3.31398	3.83562	3.27246	3.68581	3.20026	3.49628	3.1407	2.85371	3.69483	3.15694	3.38799	2.74901	3.48907	2.71652	3.5017	2.58476	3.24178	3.19485	3.17861	2.95839	2.97645	2.62628	2.78151	2.81219	2.65516	3.49087	2.84287	3.92768	2.66779	4.28868	2.65516
56	145-3	R	T	TAV	2	M	2.51256	2.91507	2.62447	2.95659	3.05225	2.70931	3.29052	2.96742	3.45838	2.92951	3.61361	2.87717	3.7887	2.82302	4.49986	3.43672	4.12623	3.08294	4.49986	3.18221	4.54319	3.19305	4.693	2.94395	4.05584	2.86454	4.30854	2.65876	4.64607	2.46021	4.40961	2.3465	3.80133	2.51436	3.38799	2.34469	2.95659	2.36455
57	145-3	L	T	TAV	2	M	4.66592	2.94576	4.57026	2.97825	4.15511	2.74901	3.91505	3.01074	3.76342	2.95659	3.61542	2.89883	3.42589	2.89342	2.6714	3.49809	3.05947	3.12445	2.69487	3.23997	2.65155	3.25622	2.5288	2.97283	3.12806	2.91146	2.8898	2.68945	2.58837	2.48729	2.79414	2.37357	3.40423	2.55408	3.87173	2.38801	4.23273	2.40245
58	145-4	R	T	TAV	2	M	2.44938	3.14792	2.55768	3.18582	2.98366	2.9259	3.23456	3.17138	3.3916	3.10821	3.53058	3.05045	3.73094	3.02518	4.48543	3.55766	4.12803	3.23636	4.46918	3.3194	4.50889	3.33384	4.62802	3.04503	4.03598	3.01074	4.25258	2.79775	4.56485	2.58837	4.37171	2.48368	3.76703	2.70389	3.28329	2.53061	2.91688	2.55768
59	145-4	L	T	TAV	2	M	4.66412	3.02879	4.53777	3.05947	4.16955	2.83385	3.89519	3.09197	3.73274	3.01977	3.57571	2.96922	3.37896	2.9241	2.68764	3.52697	3.03601	3.17861	2.66599	3.27427	2.62086	3.2869	2.44938	3.04503	3.12265	2.96742	2.8519	2.75804	2.53241	2.51076	2.76887	2.41148	3.37896	2.61003	3.82841	2.4548	4.20745	2.46563
60	146-1	R	T	BAV	3	F	2.54505	3.03421	2.63711	3.09557	3.09377	2.79234	3.35911	3.05767	3.52155	2.98727	3.68762	2.93493	3.88617	2.89161	4.56123	3.36993	4.2237	3.08294	4.63163	3.18041	4.68578	3.19665	4.84823	2.91868	4.18579	2.88258	4.47098	2.67501	4.79047	2.48007	4.56123	2.37899	3.8988	2.53783	3.47463	2.40065	3.00713	2.4205
61	146-1	L	T	BAV	3	F	4.90419	3.00171	4.75437	3.01435	4.34283	2.75804	4.07569	3.00713	3.93129	2.94395	3.76342	2.8898	3.57571	2.83746	2.73819	3.38799	3.14431	3.08113	2.78331	3.15153	2.73096	3.17319	2.61003	2.87175	3.27788	2.84468	3.01435	2.62628	2.67501	2.44036	2.87536	2.33747	3.52877	2.50534	4.02154	2.35372	4.45294	2.38441
62	146-2	R	T	TAV	2	M	2.15336	3.17138	2.25445	3.22373	2.67501	2.96742	2.93493	3.22734	3.09738	3.18763	3.23636	3.11723	3.42769	3.05767	4.22189	3.63166	3.83382	3.33384	4.16955	3.43672	4.20926	3.45296	4.35546	3.18402	3.72732	3.11723	3.97641	2.92771	4.30492	2.71652	4.09374	2.58115	3.43672	2.75804	3.00894	2.60281	2.6353	2.61003
63	146-2	L	T	TAV	2	M	4.44932	3.09197	4.32839	3.12806	3.94212	2.91146	3.6822	3.17319	3.51614	3.12085	3.36813	3.0685	3.16236	3.01977	2.43133	3.65874	2.82122	3.29773	2.44036	3.40243	2.39343	3.41145	2.26708	3.1425	2.90244	3.06489	2.64793	2.88619	2.29054	2.66779	2.50714	2.51978	3.175	2.71111	3.58834	2.54324	3.99988	2.55408
64	146-3	R	T	TAV	2	M	2.43494	3.17319	2.55949	3.19485	2.89522	2.95298	3.17861	3.18944	3.34466	3.11904	3.51975	3.08835	3.69844	3.06128	4.46737	3.58654	4.06666	3.26344	4.44571	3.35549	4.48001	3.36813	4.61538	3.11182	4.07569	3.00894	4.23633	2.84648	4.50709	2.64252	4.30131	2.5252	3.68039	2.71652	3.24539	2.57754	2.85551	2.58837
65	146-3	L	T	TAV	2	M	4.8374	3.15694	4.71105	3.18402	4.31937	2.93493	4.03778	3.20749	3.88255	3.14792	3.73635	3.09016	3.55585	3.05045	2.81219	3.62986	3.17138	3.31398	2.83746	3.3916	2.79053	3.39701	2.63169	3.12987	3.2851	3.05947	3.0324	2.87356	2.71652	2.63169	2.93493	2.51256	3.54141	2.73096	4.02154	2.57212	4.38434	2.59559
66	149-1	R	T	TAV	2	F	2.55408	3.20207	2.66418	3.25622	3.11723	3.01254	3.37896	3.25983	3.51975	3.22373	3.69844	3.11362	3.8988	3.10279	4.70022	3.71108	4.27965	3.34466	4.60816	3.41145	4.67134	3.4295	4.81935	3.12987	4.22189	3.12626	4.45655	2.91146	4.76701	2.69847	4.54499	2.60642	3.89158	2.78692	3.46199	2.64613	3.01435	2.65516
67	149-1	L	T	TAV	2	F	4.61538	3.34105	4.48362	3.37174	4.06486	3.12085	3.7905	3.3934	3.6461	3.34105	3.49809	3.26524	3.28329	3.22012	2.51436	3.78328	2.87898	3.47463	2.527	3.55946	2.47646	3.56848	2.32123	3.27788	2.99991	3.23456	2.69847	3.05406	2.35553	2.88439	2.60281	2.73096	3.26344	2.90063	3.73635	2.74901	4.17497	2.75984
68	150-4	R	T	TAV	1	F	2.2725	2.96562	2.39524	3.01074	2.82663	2.73999	3.09016	2.99089	3.24178	2.93674	3.40784	2.86092	3.60098	2.81399	4.39879	3.3934	3.99266	3.05045	4.36088	3.12987	4.40961	3.1407	4.54679	2.84468	3.89338	2.83746	4.12803	2.61725	4.46557	2.44397	4.20385	2.31221	3.56127	2.48729	3.11543	2.36455	2.79053	2.37357
69	150-4	L	T	TAV	1	F	4.49625	3.10641	4.35727	3.12626	3.95114	2.90605	3.70025	3.16958	3.55224	3.11001	3.36993	3.03421	3.18041	3.01074	2.41148	3.58654	2.80497	3.249	2.44397	3.33384	2.38801	3.34466	2.24722	3.07753	2.86995	3.02338	2.62988	2.81941	2.31401	2.67681	2.58115	2.53422	3.175	2.6732	3.61722	2.53602	4.05042	2.55588
70	152-1	R	T	TAV	2	F	2.48549	3.11182	2.59559	3.13348	3.0324	2.89161	3.29052	3.13889	3.45296	3.08113	3.6461	3.00533	3.8266	2.9963	4.56485	3.57751	4.19121	3.22734	4.55401	3.30134	4.59553	3.31578	4.73632	3.02338	4.13164	2.98186	4.35546	2.78331	4.68398	2.55046	4.50347	2.45841	3.83923	2.66418	3.33744	2.50714	2.91868	2.53422
71	152-1	L	T	TAV	2	F	4.79047	3.15333	4.67314	3.16777	4.23273	2.91688	3.99808	3.16417	3.83201	3.10099	3.65693	3.02518	3.47643	3.01615	2.71833	3.64068	3.10821	3.2851	2.73638	3.38076	2.68584	3.39701	2.53602	3.12445	3.27968	3.04684	2.91688	2.86454	2.58115	2.65516	2.75984	2.55408	3.41325	2.71472	3.91324	2.54866	4.332	2.5649
72	152-2	R	T	BAV	5	M	2.31942	3.06669	2.42592	3.09918	2.86454	2.86995	3.12987	3.14792	3.29773	3.08835	3.47282	3.01977	3.66776	2.98366	4.46737	3.55766	4.04139	3.20568	4.39156	3.33384	4.43488	3.34466	4.57567	3.07572	3.93129	2.9963	4.17857	2.83024	4.54319	2.59198	4.32839	2.4548	3.61	2.65516	3.14792	2.4909	2.77609	2.51978
73	152-2	L	T	BAV	5	M	4.69661	2.99269	4.55943	3.01074	4.23273	2.83385	3.90963	3.11362	3.75621	3.05406	3.59015	3.01615	3.38799	2.97103	2.60281	3.63166	2.9981	3.26344	2.7436	3.34105	2.71833	3.34647	2.51256	3.0685	3.09557	3.01977	2.83204	2.86454	2.45119	2.63169	2.69487	2.4909	3.35188	2.68043	3.84104	2.46924	4.23633	2.47285
74	153-1	R	T	TAV	2	F	2.38079	3.07211	2.51076	3.1046	2.94034	2.86273	3.19846	3.1407	3.3573	3.07753	3.52336	2.98727	3.71108	2.97283	4.51431	3.56487	4.13164	3.21651	4.5125	3.27427	4.55582	3.28871	4.67675	2.9945	4.01793	2.96922	4.27965	2.75443	4.57387	2.56852	4.31756	2.45841	3.66956	2.64432	3.23636	2.48188	2.86454	2.4927
75	153-1	L	T	TAV	2	F	4.77242	3.05225	4.64246	3.07391	4.21828	2.84468	3.96197	3.12445	3.79953	3.03962	3.62624	2.97283	3.44575	2.94395	2.5992	3.53599	3.05947	3.22553	2.6714	3.30496	2.62628	3.31759	2.50353	3.03421	3.12265	2.98006	2.90244	2.76887	2.57573	2.55949	2.83927	2.41509	3.44213	2.62447	3.89338	2.46021	4.30492	2.47285
76	153-2	R	T	TAV	2	F	2.38441	3.19124	2.52339	3.20207	2.94576	2.98186	3.18944	3.2508	3.35549	3.19665	3.53058	3.09197	3.70386	3.07211	4.46016	3.69122	4.0811	3.35369	4.46737	3.42769	4.5107	3.43852	4.65149	3.15875	4.03598	3.10279	4.28146	2.90605	4.61719	2.69125	4.39337	2.60281	3.71469	2.77428	3.29052	2.61003	2.84287	2.62447
77	153-2	L	T	TAV	2	F	4.81935	3.02518	4.6948	3.04503	4.28507	2.82122	4.02876	3.08294	3.86992	3.01074	3.69483	2.91146	3.51795	2.91507	2.75082	3.50531	3.12806	3.16777	2.73457	3.24178	2.67501	3.249	2.57032	2.97464	3.17138	2.93132	2.97103	2.72194	2.63711	2.53602	2.89522	2.41148	3.5396	2.59017	3.971	2.44397	4.38976	2.46744
78	153-4	R	T	TAV	2	M	2.50534	2.888	2.62267	2.9241	3.00352	2.69306	3.29052	2.9602	3.44213	2.89702	3.60278	2.80316	3.7905	2.75804	4.57026	3.37535	4.18579	3.03601	4.55762	3.09557	4.59553	3.11182	4.70564	2.84107	4.08833	2.82843	4.32839	2.61725	4.6569	2.36997	4.39879	2.2743	3.79953	2.47646	3.35008	2.31942	2.94756	2.33386
79	153-4	L	T	TAV	2	M	4.80671	2.88619	4.67675	2.94215	4.30854	2.7075	4.02154	2.97825	3.85548	2.91146	3.684	2.83385	3.51795	2.8176	2.73277	3.40243	3.13167	3.07753	2.76345	3.14792	2.71833	3.16056	2.601	2.89342	3.22373	2.82663	2.98547	2.65876	2.63711	2.44036	2.888	2.3104	3.49448	2.50534	3.94573	2.33386	4.31756	2.33206
80	154-2	R	T	TAV	1	M	2.50714	3.00171	2.61905	3.02157	3.02338	2.8158	3.28871	3.08294	3.44935	3.00171	3.60639	2.9602	3.79953	2.93312	4.54499	3.52336	4.14609	3.16417	4.37171	3.2508	4.49445	3.25983	4.65329	2.97645	4.07569	2.96381	4.31937	2.77248	4.6569	2.54144	4.43308	2.42231	3.81757	2.61364	3.38799	2.48729	2.94395	2.47105
81	154-2	L	T	TAV	1	M	4.59011	3.04142	4.47279	3.05045	4.09013	2.84287	3.81216	3.11543	3.6461	3.05586	3.50711	2.99089	3.29052	2.94576	2.55588	3.54863	2.92771	3.20568	2.61003	3.28871	2.5631	3.30496	2.40245	3.02698	3.00713	2.98908	2.77428	2.79234	2.41329	2.59559	2.68403	2.47285	3.2851	2.64432	3.7183	2.47826	4.16052	2.4909
82	160-1	R	T	TAV	1	F	2.42231	3.19665	2.54144	3.25983	2.96922	3.04503	3.2129	3.29232	3.36813	3.21832	3.51975	3.12626	3.72191	3.10279	4.4421	3.71288	4.08472	3.40243	4.42225	3.44935	4.46557	3.45116	4.61719	3.19846	3.85006	3.16417	4.27063	2.98366	4.59011	2.80316	4.30492	2.68043	3.75621	2.82302	3.30856	2.6732	2.86092	2.68223
83	160-1	L	T	TAV	1	F	4.72007	3.23636	4.58831	3.26705	4.18399	3.03782	3.9367	3.29773	3.77065	3.22553	3.61542	3.15875	3.41867	3.13529	2.68764	3.69844	3.05947	3.3916	2.70569	3.46199	2.65155	3.4656	2.5288	3.19846	3.2147	3.14792	2.87536	2.97283	2.55588	2.78872	2.84107	2.65876	3.41145	2.8176	3.88977	2.66418	4.27604	2.68764
84	162-1	R	T	TAV	2	F	2.46202	3.26524	2.57934	3.2869	2.98547	3.07753	3.2147	3.30676	3.37535	3.24539	3.54322	3.15514	3.72371	3.13529	4.42406	3.70747	4.07388	3.40604	4.41322	3.47643	4.47459	3.48726	4.58109	3.22012	3.98905	3.19124	4.24897	3.00171	4.59373	2.77428	4.38073	2.6714	3.73454	2.8501	3.29954	2.7075	2.89883	2.71833
85	162-1	L	T	TAV	2	F	4.67134	3.10099	4.55762	3.11362	4.15511	2.88258	3.92407	3.10821	3.76703	3.06128	3.60819	2.97825	3.41687	2.95298	2.87898	3.5017	3.10821	3.20207	2.72916	3.27246	2.67501	3.28329	2.55046	3.01074	3.16597	2.99269	2.888	2.76887	2.58837	2.57934	2.77609	2.47285	3.40964	2.64072	3.81757	2.51617	4.24175	2.51617
86	2-3	R	T	TAV	1	F	2.51617	3.03059	2.64072	3.05406	3.04684	2.83566	3.26705	3.03962	3.41325	2.97464	3.57751	2.91688	3.76703	2.89883	4.50709	3.3916	4.16233	3.15333	4.44752	3.20568	4.48182	3.20929	4.62261	2.95478	4.05042	2.90605	4.25258	2.7454	4.57026	2.53602	4.332	2.43494	3.77065	2.59379	3.34105	2.47465	2.94034	2.50714
87	2-3	L	T	TAV	1	F	4.693	2.96562	4.57748	2.98547	4.20024	2.80678	3.95656	3.01977	3.79953	2.98727	3.65151	2.93854	3.44575	2.9259	2.76526	3.49809	3.11001	3.19305	2.82483	3.2869	2.76887	3.29593	2.62086	3.03601	3.20207	2.96742	2.94756	2.79234	2.59379	2.57934	2.81219	2.45841	3.39881	2.61364	3.85729	2.46924	4.26702	2.48188
88	2-4	R	T	BAV	4	M	2.5974	2.92771	2.71652	2.962	3.09377	2.7779	3.34105	3.02518	3.51072	2.97645	3.67678	2.92951	3.87894	2.91507	4.52694	3.49628	4.16052	3.16777	4.52152	3.29052	4.57567	3.29954	4.693	3.04142	4.1136	2.95839	4.35005	2.77428	4.72188	2.5649	4.50347	2.43133	3.84285	2.60281	3.44213	2.44577	3.04323	2.43133
89	2-4	L	T	BAV	4	M	4.57748	3.11001	4.46196	3.13167	4.14067	2.94395	3.83743	3.19124	3.66956	3.14973	3.50892	3.08655	3.32661	3.05767	2.64252	3.62083	2.99089	3.32481	2.64793	3.43852	2.59017	3.44394	2.49451	3.18402	3.05947	3.10641	2.82302	2.93132	2.47646	2.70569	2.70931	2.55949	3.30315	2.74901	3.76703	2.59198	4.15691	2.5974
90	2-6	R	T	BAV	3	M	2.25806	3.09918	2.38982	3.13529	2.77609	2.93854	2.98366	3.14431	3.14431	3.13348	3.29954	3.09377	3.49628	3.05406	4.16052	3.66415	3.8266	3.29232	4.14067	3.43131	4.20385	3.44394	4.31756	3.17319	3.79772	3.07753	4.01432	2.90605	4.38434	2.71652	4.12442	2.57934	3.48907	2.71652	3.09377	2.57754	2.70931	2.58837
91	2-6	L	T	BAV	3	M	4.37532	2.83566	4.25258	2.85551	3.90963	2.67862	3.65693	2.91146	3.49448	2.888	3.33203	2.82663	3.1425	2.81219	2.44577	3.44575	2.80497	3.07933	2.46202	3.19846	2.40787	3.2129	2.30318	2.9259	2.84648	2.8519	2.61544	2.66779	2.25264	2.48188	2.47285	2.32123	3.12265	2.4909	3.55224	2.31942	3.95656	2.33567
92	3-5	R	T	BAV	4	M	2.50534	3.01796	2.62628	3.04142	3.01977	2.84468	3.23997	3.05767	3.41145	3.00894	3.55585	2.94034	3.75801	2.91688	4.46918	3.49628	4.08833	3.15875	4.42225	3.27608	4.49806	3.29232	4.60816	3.03782	4.04681	2.94576	4.28146	2.77248	4.61358	2.56852	4.36268	2.44397	3.75621	2.61003	3.33744	2.46744	2.94215	2.50173
93	3-5	L	T	BAV	4	M	4.71286	3.09918	4.59553	3.11904	4.20926	2.91688	3.97461	3.1407	3.81216	3.09738	3.65693	3.02518	3.45477	3.00533	2.79955	3.60819	3.15694	3.26705	2.83566	3.35911	2.77248	3.38257	2.63711	3.12445	3.20026	3.03059	2.97103	2.87717	2.61364	2.70389	2.85912	2.53783	3.44755	2.68584	3.88436	2.54324	4.27604	2.57393
94	19578	R	H	TAV	0	M	2.42412	2.96922	2.51797	3.02879	2.93132	2.82843	3.26705	3.12987	3.42589	3.04684	3.58654	2.98366	3.80133	2.9241	4.65149	3.5721	4.24175	3.20388	4.50167	3.31037	4.64607	3.34286	4.77603	3.02518	4.12442	2.93312	4.44932	2.74179	4.79408	2.51797	4.52333	2.36455	3.77967	2.59198	3.31759	2.41148	3.00352	2.39885
95	19578	L	H	TAV	0	M	5.06663	3.02157	4.9475	3.05406	4.51431	2.84468	4.20565	3.14431	4.05764	3.0703	3.87714	2.9963	3.684	2.93132	2.84648	3.66415	3.20568	3.25261	2.9602	3.31759	2.8176	3.37355	2.70569	3.05586	3.33384	2.96381	3.04865	2.75804	2.70208	2.5631	2.96922	2.37177	3.70566	2.5992	4.18399	2.42231	4.49806	2.41509
96	9625	R	H	TAV	2	F	2.69185	3.03687	2.77672	3.09407	3.24166	2.86529	3.59959	3.18447	3.76565	3.13465	3.92985	3.07192	4.1697	3.03133	4.94091	3.76195	4.54608	3.33022	4.8339	3.44646	5.00364	3.47598	5.17338	3.17156	4.50734	3.05348	4.76563	2.84314	5.10696	2.66049	4.83021	2.41695	4.15863	2.65126	3.6697	2.4354	3.25458	2.42802
97	9625	L	H	TAV	2	F	5.24718	3.05716	5.15308	3.09222	4.67892	2.84868	4.34866	3.17894	4.16232	3.10145	3.98705	3.04978	3.77303	2.98152	2.98705	3.70291	3.33207	3.30993	3.07377	3.38373	2.91325	3.39664	2.77119	3.0996	3.44277	3.04425	3.17156	2.78964	2.83208	2.6033	3.09591	2.39296	3.77118	2.63466	4.30438	2.42802	4.73611	2.43909
98	9629	R	H	TAV	1	M	2.63835	2.93355	2.73983	2.99444	3.22322	2.76012	3.50366	3.08853	3.67524	3.03133	3.83207	2.96676	4.03686	2.8985	4.72874	3.53133	4.46121	3.16418	4.7601	3.25458	4.88741	3.2841	5.02209	2.98705	4.35604	2.90034	4.65494	2.70108	4.99073	2.53503	4.72874	2.34684	4.01472	2.53872	3.54425	2.36898	3.14203	2.37267
99	9629	L	H	TAV	1	M	5.04423	2.83576	4.928	2.88742	4.50918	2.66602	4.17155	2.96861	4.03871	2.92801	3.8579	2.86713	3.66048	2.80071	2.91695	3.43908	3.23798	3.06454	2.87451	3.16233	2.77304	3.18262	2.65311	2.89112	3.34314	2.78595	3.03687	2.5996	2.69185	2.4889	2.94831	2.24905	3.64757	2.42986	4.13649	2.27304	4.57929	2.28965
100	9630	R	H	TAV	0	M	2.61436	2.92248	2.70662	2.97414	3.17709	2.7675	3.4483	3.05163	3.61251	3.01842	3.79701	2.94831	3.9852	2.91695	4.85235	3.63834	4.44276	3.18262	4.71951	3.29332	4.84128	3.3376	5.01286	3.07561	4.34682	2.92248	4.63095	2.73798	4.95014	2.4889	4.72504	2.35237	4.02395	2.55902	3.57008	2.37636	3.12912	2.38558
101	9630	L	H	TAV	0	M	5.09589	3.00366	4.99626	3.02949	4.5553	2.80625	4.27118	3.10329	4.11435	3.03871	3.92247	2.97414	3.7269	2.91695	2.8782	3.62912	3.28226	3.22137	3.0461	3.28779	2.90957	3.33022	2.78226	3.02027	3.40402	2.952	3.1365	2.76197	2.81363	2.53503	3.04794	2.37636	3.66601	2.58669	4.1531	2.41326	4.60143	2.41695
102	9633	R	H	TAV	1	M	2.60145	2.75827	2.6734	2.81547	3.13097	2.6033	3.42617	2.87082	3.58483	2.83576	3.75827	2.7675	3.96675	2.70662	4.75087	3.33945	4.428	2.98705	4.71767	3.07377	4.81729	3.09407	4.93907	2.79333	4.27487	2.73983	4.59405	2.5092	4.91508	2.33577	4.63833	2.17341	3.96675	2.37082	3.5258	2.20846	3.07746	2.21216
103	9633	L	H	TAV	1	M	5.05161	2.78964	4.97227	2.8413	4.49258	2.60883	4.23796	2.90034	4.08298	2.84499	3.92247	2.77857	3.72137	2.70293	2.85421	3.35052	3.21584	2.97599	2.88558	3.06639	2.8247	3.08484	2.71215	2.77857	3.37266	2.72691	3.05901	2.50736	2.75274	2.33577	3.04794	2.14758	3.68816	2.35975	4.11989	2.20662	4.57191	2.22507
104	144-2	R	T	TAV	1	F	2.38928	2.84499	2.50182	2.88558	2.91879	2.66049	3.2103	2.92433	3.36159	2.87451	3.53133	2.77857	3.70476	2.74351	4.52763	3.36343	4.09774	3.01473	4.40217	3.09222	4.46305	3.09407	4.66047	2.81178	3.91509	2.75827	4.25272	2.58115	4.57929	2.39296	4.27487	2.2712	3.68262	2.42986	3.24166	2.2712	2.81178	2.30809
105	144-2	L	T	TAV	1	F	4.86711	2.90403	4.78409	2.93171	4.34866	2.70662	4.08483	2.96123	3.92062	2.87267	3.74166	2.84314	3.57008	2.82654	2.81363	3.47598	3.14388	3.11252	3.00735	3.19554	2.93724	3.20845	2.77488	2.86897	3.38373	2.85791	3.02211	2.72138	2.64019	2.44462	2.8782	2.31916	3.50734	2.53503	3.95568	2.33392	4.36896	2.32286
106	150-3	R	T	TAV	2	F	2.74167	2.90034	2.88374	2.92986	3.25827	2.69555	3.56085	2.97045	3.71583	2.92986	3.86897	2.7878	4.04793	2.78595	4.83021	3.35975	4.42985	3.04425	4.80992	3.12358	4.84866	3.1365	4.99257	2.85606	4.29516	2.821	4.58298	2.6199	4.88556	2.42802	4.63833	2.30809	4.01656	2.46307	3.59591	2.31732	3.20292	2.3247
107	150-3	L	T	TAV	2	F	4.9077	2.99997	4.75641	3.01473	4.39663	2.81178	4.1125	3.05901	3.95384	3.0055	3.79332	2.93908	3.60144	2.92617	2.82654	3.4686	3.20477	3.16971	2.79887	3.25273	2.75089	3.26196	2.64204	2.98152	3.34314	2.952	3.03503	2.73244	2.74351	2.53319	2.9889	2.39481	3.61804	2.59592	4.02948	2.42986	4.43169	2.42802
108	154-1	R	T	TAV	1	M	2.47285	2.81941	2.60281	2.85912	2.9981	2.62628	3.27788	2.88619	3.43131	2.83204	3.60098	2.7454	3.80133	2.72013	4.48362	3.29052	4.17677	2.962	4.50709	3.04865	4.55221	3.05947	4.693	2.76707	4.07027	2.7454	4.31576	2.5631	4.66773	2.34109	4.43308	2.23278	3.7923	2.41689	3.33564	2.25625	2.94756	2.26347
109	154-1	L	T	TAV	1	M	4.74715	2.73638	4.63704	2.76526	4.24897	2.54866	3.95476	2.82483	3.80855	2.76165	3.63707	2.68945	3.46019	2.64793	2.65335	3.23636	3.06309	2.8898	2.73638	2.98547	2.67862	2.9981	2.54324	2.71652	3.16056	2.6732	2.93674	2.46202	2.57573	2.24542	2.81399	2.14795	3.41867	2.34289	3.88797	2.18586	4.26161	2.18766
110	155-1	R	T	TAV	2	F	2.82302	3.08113	2.93854	3.09197	3.36272	2.87717	3.62986	3.14611	3.77967	3.08294	3.95476	3.01435	4.12623	2.97464	4.96917	3.57029	4.51792	3.22373	4.86628	3.28871	4.91682	3.30315	5.04136	2.9945	4.40961	2.96922	4.67314	2.78511	5.02512	2.55768	4.81935	2.45661	4.12803	2.65516	3.67678	2.4909	3.2508	2.49632
111	155-1	L	T	TAV	2	F	4.78686	3.08113	4.66051	3.09918	4.25619	2.87175	3.99627	3.14431	3.84104	3.06128	3.66595	2.98366	3.48726	2.97825	2.69125	3.57931	3.11723	3.25441	2.70389	3.29773	2.6732	3.30496	2.55588	3.01435	3.16236	2.99269	2.95298	2.80316	2.61544	2.56852	2.86814	2.46021	3.47101	2.65696	3.9367	2.48909	4.36268	2.4909
112	155-2	R	T	TAV	1	F	2.41689	3.18402	2.53602	3.20749	2.97103	2.94756	3.22193	3.2129	3.38979	3.13529	3.54683	3.0685	3.73094	3.02157	4.50709	3.58834	4.10998	3.26344	4.50709	3.31759	4.58109	3.32661	4.68759	3.05406	3.99627	3.03782	4.28146	2.82663	4.63343	2.59379	4.39518	2.48909	3.70025	2.69667	3.22734	2.55408	2.82663	2.57573
113	155-2	L	T	TAV	1	F	4.91141	3.15694	4.80491	3.18221	4.34644	2.95659	4.09915	3.21651	3.93851	3.16597	3.77426	3.10641	3.59015	3.08113	2.80678	3.65874	3.20929	3.32842	2.82302	3.37896	2.75984	3.3952	2.63349	3.12265	3.30496	3.08835	3.03962	2.86092	2.71833	2.66237	2.95839	2.54144	3.59015	2.75082	4.01071	2.57393	4.44932	2.5631
114	155-3	R	T	BAV	3	M	2.44758	2.9259	2.55227	2.95659	2.98006	2.72555	3.23095	2.95659	3.39881	2.90063	3.55585	2.81399	3.74177	2.78872	4.54319	3.33564	4.1136	3.03059	4.51431	3.12265	4.55221	3.13529	4.6551	2.87356	4.01251	2.82843	4.258	2.62628	4.59734	2.42773	4.38976	2.31401	3.7201	2.49992	3.30134	2.3465	2.89883	2.36274
115	155-3	L	T	BAV	3	M	4.77422	2.79775	4.64968	2.83204	4.258	2.62267	3.97641	2.888	3.82479	2.81941	3.66054	2.75263	3.45296	2.72916	2.72735	3.29593	3.10099	2.97825	2.74179	3.07211	2.69125	3.08655	2.58296	2.81039	3.20929	2.75804	2.95478	2.57032	2.60461	2.35191	2.83385	2.22737	3.43852	2.4205	3.88797	2.24542	4.30854	2.24903
116	155-4	R	T	TAV	1	M	2.71472	3.08474	2.82663	3.13167	3.24358	2.90605	3.48184	3.12265	3.63527	3.10641	3.79591	3.01796	3.98544	3.01254	4.71466	3.5739	4.32658	3.22553	4.70383	3.33744	4.75437	3.35188	4.87892	3.08294	4.24175	2.99089	4.50709	2.82483	4.85365	2.63711	4.64607	2.50714	3.98364	2.67681	3.55585	2.54144	3.14792	2.55588
117	155-4	L	T	TAV	1	M	5.06122	3.08655	4.96556	3.13709	4.52513	2.89342	4.27965	3.15694	4.13345	3.10099	3.971	2.9945	3.79772	2.98547	3.03782	3.62805	3.4295	3.249	3.03782	3.34105	2.98186	3.35549	2.90424	3.07572	3.50531	3.02518	3.26885	2.85551	2.90605	2.66599	3.13167	2.52339	3.76703	2.69667	4.22189	2.54324	4.64065	2.53783
118	156-1	R	T	BAV	5	F	2.39524	2.93854	2.51978	2.94034	2.94215	2.70569	3.21651	2.962	3.37355	2.89342	3.54502	2.82122	3.72371	2.78151	4.47279	3.35008	4.09735	3.00894	4.48001	3.09197	4.53235	3.10099	4.6551	2.82843	4.0071	2.78511	4.24716	2.60461	4.56846	2.40426	4.30854	2.28694	3.66595	2.46563	3.23636	2.32484	2.80316	2.33386
119	156-1	L	T	BAV	5	F	4.88974	2.95298	4.77422	2.95839	4.36449	2.74179	4.08472	3.01977	3.9349	2.95839	3.76162	2.87717	3.58473	2.84468	2.80316	3.44575	3.17138	3.11182	2.79234	3.16056	2.73096	3.175	2.61905	2.89342	3.23636	2.87356	3.02698	2.66599	2.72735	2.48368	2.9981	2.34109	3.59556	2.53602	4.03598	2.37357	4.46737	2.36816
120	156-2	R	T	TAV	2	F	2.28513	3.00533	2.42412	3.01796	2.82122	2.78511	3.14431	3.07753	3.2869	2.9981	3.44575	2.9223	3.62986	2.888	4.41683	3.48184	4.06486	3.14973	4.4421	3.18763	4.47459	3.20026	4.59192	2.90605	3.95476	2.89522	4.1876	2.69667	4.52874	2.4548	4.30673	2.36094	3.61361	2.57032	3.17861	2.40787	2.75443	2.39524
121	156-2	L	T	TAV	2	F	4.99624	3.16056	4.89516	3.175	4.47279	2.93854	4.16775	3.23456	4.03418	3.14431	3.85729	3.06128	3.6822	3.03059	2.83746	3.64068	3.25983	3.2851	2.86092	3.33925	2.79414	3.36091	2.70208	3.07753	3.33564	3.05225	3.14611	2.83927	2.76526	2.61364	3.00352	2.49451	3.70566	2.7075	4.1533	2.54866	4.53235	2.54324
122	156-3	R	T	TAV	2	F	2.42953	2.95118	2.55408	2.94756	2.99991	2.73457	3.29052	3.05586	3.43491	2.97825	3.59015	2.91146	3.80674	2.89522	4.60275	3.49989	4.17316	3.13529	4.58109	3.22012	4.64246	3.23997	4.75256	2.94395	4.11721	2.91327	4.35907	2.69667	4.71646	2.46924	4.46376	2.35191	3.7887	2.54324	3.35911	2.33747	2.94034	2.33386
123	156-3	L	T	TAV	2	F	4.83379	3.20388	4.71646	3.20207	4.31576	2.97283	4.01071	3.27427	3.86089	3.18221	3.68762	3.1046	3.49989	3.08294	2.70569	3.68039	3.1046	3.34828	2.68945	3.39881	2.64432	3.40784	2.54505	3.10099	3.22734	3.11182	2.94576	2.87898	2.5974	2.63349	2.83746	2.52339	3.48184	2.75623	3.94573	2.58115	4.37532	2.57212
124	156-5	R	T	BAV	4	M	2.51797	2.87175	2.65155	2.89342	3.02338	2.68945	3.31217	2.95118	3.47282	2.90605	3.61542	2.83024	3.81216	2.78692	4.58831	3.32481	4.1894	3.00171	4.57928	3.07933	4.61177	3.08655	4.70564	2.81219	4.07569	2.80858	4.31395	2.59198	4.64426	2.35733	4.43308	2.25625	3.80133	2.47285	3.34105	2.31942	2.96562	2.32484
125	156-5	L	T	BAV	4	M	4.87169	2.79955	4.74895	2.80497	4.38073	2.60281	4.08652	2.888	3.92226	2.83566	3.7905	2.7779	3.59556	2.74179	2.82663	3.29954	3.2147	2.97825	2.84107	3.06669	2.79775	3.07753	2.70389	2.79234	3.30134	2.76165	3.07391	2.55949	2.75443	2.34109	2.96381	2.22376	3.59015	2.4205	4.01251	2.24722	4.42947	2.24362
126	156-7	R	T	BAV	5	M	2.61905	2.94034	2.73277	2.97825	3.12265	2.75263	3.35188	2.97464	3.52336	2.94395	3.684	2.8898	3.87353	2.83385	4.51972	3.37896	4.18399	3.07211	4.57207	3.16056	4.61177	3.17861	4.6948	2.888	4.01251	2.84829	4.33922	2.66779	4.64426	2.48549	4.43849	2.39162	3.84104	2.54144	3.41325	2.39343	3.03962	2.41329
127	156-7	L	T	BAV	5	M	4.74895	3.01254	4.63704	3.03601	4.25077	2.82122	4.02876	3.03782	3.85729	3.00352	3.71469	2.93493	3.53058	2.91327	2.82483	3.48907	3.19846	3.16597	2.81219	3.24539	2.77067	3.25441	2.67862	2.98006	3.29052	2.94215	3.0324	2.75623	2.7436	2.56852	2.95839	2.43314	3.49989	2.62267	3.92768	2.47285	4.35366	2.47285
128	156-8	R	T	TAV	2	F	2.26347	3.01977	2.38982	3.04503	2.79955	2.82483	3.03962	3.0703	3.19305	3.02157	3.36272	2.95118	3.54502	2.9241	4.26882	3.45296	3.90963	3.1407	4.22551	3.22914	4.25258	3.23997	4.42406	2.97464	3.77426	2.95478	4.045	2.76165	4.38073	2.50895	4.16594	2.41689	3.52697	2.61364	3.06669	2.45119	2.68945	2.46563
129	156-8	L	T	TAV	2	F	4.72549	2.83024	4.60997	2.84829	4.20024	2.63169	3.97641	2.89342	3.80133	2.81941	3.65151	2.76887	3.4674	2.75263	2.69125	3.35008	3.12085	3.00352	2.71111	3.11904	2.65876	3.13348	2.57032	2.85731	3.23095	2.80858	2.9259	2.61003	2.61184	2.42773	2.87898	2.28333	3.42769	2.4548	3.91143	2.28333	4.31395	2.27791
130	157-2	R	T	TAV	0	F	2.34289	3.03601	2.46382	3.06489	2.90244	2.79053	3.15694	3.07211	3.31217	2.98727	3.47823	2.91146	3.65332	2.84829	4.42225	3.51072	4.03598	3.12806	4.4024	3.20388	4.4403	3.22012	4.59373	2.9259	3.83021	2.90063	4.22189	2.71652	4.54679	2.46744	4.31937	2.36997	3.67137	2.55768	3.22553	2.4187	2.79955	2.43675
131	157-2	L	T	TAV	0	F	4.95111	3.04142	4.81213	3.0685	4.4042	2.84468	4.1533	3.11723	3.98364	3.07572	3.82841	2.98366	3.62805	2.96381	2.86092	3.6479	3.26705	3.249	2.90063	3.33925	2.82122	3.36091	2.67681	3.08294	3.52697	2.9963	3.08294	2.83024	2.68403	2.5992	2.9259	2.45119	3.57029	2.64432	4.15511	2.45661	4.49084	2.48729
132	157-3	R	T	TAV	1	F	2.58476	3.10279	2.71472	3.11182	3.10641	2.8898	3.41867	3.175	3.56668	3.08655	3.68942	2.98186	3.90963	2.99089	4.74174	3.59556	4.31756	3.23456	4.72007	3.28871	4.75256	3.30315	4.88253	3.02518	4.18399	2.98006	4.49084	2.78151	4.78144	2.61003	4.53777	2.46563	3.90421	2.64432	3.46379	2.49632	3.05406	2.5252
133	157-3	L	T	TAV	1	F	4.8374	2.90424	4.71286	2.93493	4.30673	2.69667	4.01071	2.98547	3.85187	2.93312	3.69303	2.84468	3.5017	2.80497	2.68403	3.42228	3.14431	3.07753	2.72735	3.14973	2.6732	3.15694	2.55949	2.88439	3.37174	2.85371	2.9259	2.63349	2.61003	2.43494	2.84107	2.29235	3.49628	2.48549	3.95476	2.32123	4.35546	2.33567
134	157-4	R	T	BAV	5	F	2.67681	3.02518	2.80136	3.05406	3.23636	2.79775	3.49809	3.05406	3.65874	2.99089	3.81757	2.90424	3.99988	2.85912	4.82477	3.41867	4.39879	3.10099	4.76159	3.16236	4.80491	3.18041	4.92945	2.888	4.25619	2.86814	4.55401	2.68403	4.88253	2.49451	4.60636	2.35553	3.99627	2.55768	3.54141	2.40968	3.14611	2.44577
135	157-4	L	T	BAV	5	F	4.84281	2.96381	4.72729	2.98547	4.32117	2.78692	4.03418	3.08655	3.87173	3.01254	3.7201	2.93493	3.51253	2.91868	2.91327	3.42769	3.17138	3.20026	2.76707	3.27427	2.72013	3.28871	2.59198	3.00171	3.23997	2.9602	2.96381	2.77067	2.601	2.55949	2.8176	2.43494	3.49989	2.60281	3.9367	2.4205	4.34824	2.41509
136	157-6	R	T	TAV	2	M	2.4187	2.97103	2.54324	3.01615	2.94756	2.78151	3.18582	3.02518	3.35188	2.96742	3.51433	2.87356	3.68762	2.87175	4.41142	3.44755	4.01973	3.08835	4.39879	3.19485	4.44571	3.2147	4.57207	2.95478	3.84104	2.888	4.20024	2.67681	4.5125	2.50353	4.26341	2.38079	3.66595	2.55768	3.23095	2.41509	2.90063	2.42592
137	157-6	L	T	TAV	2	M	4.57928	3.09738	4.46557	3.11543	4.09194	2.87175	3.82299	3.12987	3.66415	3.03962	3.50892	2.99089	3.34105	2.95118	2.56852	3.55224	2.99269	3.21109	2.61003	3.29954	2.56671	3.31398	2.44577	3.0324	3.0685	3.00713	2.80678	2.80497	2.47105	2.62628	2.67862	2.4909	3.32661	2.6732	3.76703	2.51797	4.13887	2.53602
138	158-4	R	T	TAV	1	M	2.45119	3.15153	2.59017	3.20388	2.97825	2.97645	3.25441	3.26344	3.41325	3.18582	3.58834	3.11723	3.77967	3.09918	4.49445	3.68039	4.12262	3.34828	4.52513	3.42408	4.57026	3.44213	4.69841	3.15333	4.08472	3.12806	4.33742	2.91688	4.64607	2.73457	4.39518	2.58837	3.78509	2.77067	3.31759	2.60461	2.90244	2.62628
139	158-4	L	T	TAV	1	M	4.89877	3.1407	4.7652	3.13529	4.34283	2.90063	4.06847	3.16958	3.90241	3.1046	3.75259	2.99991	3.56668	2.97825	2.74901	3.59195	3.20388	3.249	2.77609	3.30315	2.72735	3.31217	2.601	3.03782	3.249	3.01254	3.00352	2.80858	2.67501	2.63349	2.96922	2.50173	3.54322	2.66779	4.01793	2.51436	4.43308	2.53964
140	161-1	R	T	TAV	2	F	2.70389	3.07211	2.83024	3.09738	3.24358	2.86995	3.50531	3.15153	3.65332	3.05225	3.8266	2.97283	4.0071	2.94756	4.80852	3.51253	4.38615	3.19485	4.77964	3.26344	4.82116	3.27427	4.94209	3.00894	4.31756	2.96562	4.54499	2.7454	4.85004	2.5631	4.62261	2.44577	4.03418	2.64252	3.54141	2.47826	3.15333	2.50895
141	161-1	L	T	TAV	2	F	4.95292	2.98727	4.82296	3.02698	4.42406	2.79775	4.14789	3.09016	3.99085	2.9981	3.82841	2.91507	3.6443	2.91327	2.89161	3.53058	3.25983	3.18582	2.91146	3.27066	2.87175	3.27427	2.73638	2.9981	3.33564	2.94395	3.10279	2.73457	2.76707	2.54144	2.9945	2.40426	3.62624	2.60281	4.0793	2.43314	4.48904	2.43856
142	161-2	R	T	BAV	5	F	2.61725	2.87356	2.75263	2.9223	3.20388	2.66237	3.45838	2.93854	3.61542	2.86814	3.77245	2.77428	3.95656	2.75263	4.74174	3.29232	4.35907	2.99269	4.71105	3.05586	4.73993	3.06669	4.9078	2.76526	4.23633	2.76707	4.53597	2.55768	4.8392	2.32665	4.61177	2.22737	3.93309	2.42773	3.5017	2.26708	3.12806	2.27791
143	161-2	L	T	BAV	5	F	4.94209	2.91868	4.81754	2.94215	4.40059	2.68223	4.12623	2.94756	3.96558	2.8898	3.82479	2.79595	3.62263	2.75082	2.81941	3.33564	3.20388	3.02698	2.89342	3.08474	2.85731	3.09918	2.69667	2.78692	3.36993	2.77609	3.06128	2.55949	2.74721	2.38801	2.99269	2.25083	3.62986	2.44577	4.07569	2.28333	4.48362	2.30679
144	161-5	R	T	BAV	5	M	2.47826	3.02879	2.601	3.04323	2.97464	2.82843	3.24178	3.07572	3.3916	3.02157	3.5721	2.94034	3.75621	2.90424	4.48543	3.49989	4.1136	3.13529	4.46918	3.23456	4.49806	3.23997	4.63524	2.9602	4.045	2.93132	4.26882	2.73096	4.59914	2.50353	4.35005	2.40606	3.72732	2.58656	3.31217	2.45119	2.91507	2.47826
145	161-5	L	T	BAV	5	M	4.66051	2.87717	4.52694	2.88078	4.13887	2.7075	3.89699	2.98006	3.73274	2.93312	3.5721	2.87175	3.3934	2.84468	2.68223	3.44935	3.05406	3.1046	2.66418	3.20749	2.60461	3.22373	2.49632	2.96742	3.10279	2.90063	2.83746	2.70208	2.48188	2.51978	2.72194	2.37357	3.36452	2.5252	3.7887	2.35913	4.15511	2.36094
146	161-6	R	T	BAV	5	M	2.54324	2.82663	2.66779	2.83204	3.06309	2.62628	3.27968	2.86634	3.42408	2.81399	3.60639	2.7454	3.77426	2.74721	4.48001	3.35549	4.11179	2.98366	4.53235	3.10821	4.56304	3.11723	4.66051	2.85551	4.05764	2.79053	4.332	2.5992	4.64607	2.39524	4.43488	2.29054	3.80674	2.44577	3.35008	2.27791	2.98006	2.29054
147	161-6	L	T	BAV	5	M	4.68759	2.98547	4.55943	3.00171	4.19482	2.78331	3.96197	3.01796	3.80674	2.94395	3.63166	2.87898	3.45296	2.85551	2.75263	3.42228	3.10279	3.1046	2.75263	3.22012	2.71291	3.22914	2.58296	2.97103	3.14611	2.86814	2.92049	2.71111	2.61003	2.54685	2.84468	2.41509	3.43131	2.5649	3.88797	2.4205	4.21828	2.42773
148	165-1	R	T	BAV	5	M	2.57212	3.23636	2.69847	3.25983	3.08835	3.01796	3.30676	3.24358	3.45838	3.20026	3.63707	3.11723	3.82299	3.09738	4.51972	3.62805	4.14428	3.30315	4.5125	3.3916	4.55221	3.40243	4.66051	3.14973	4.03598	3.11362	4.31937	2.91688	4.6208	2.73096	4.37532	2.63169	3.83201	2.79775	3.3934	2.6732	2.99269	2.68945
149	165-1	L	T	BAV	5	M	4.62983	2.95478	4.50167	2.97103	4.13525	2.7797	3.91143	3.02157	3.74718	2.97103	3.58112	2.90063	3.39701	2.89522	2.71111	3.44755	3.06309	3.13889	2.72735	3.22553	2.6732	3.23997	2.57573	2.96381	3.18582	2.92951	2.90605	2.75263	2.58837	2.51978	2.80497	2.4205	3.37535	2.58837	3.80133	2.43314	4.22912	2.43856
150	166-3	R	T	BAV	5	M	2.35553	3.01074	2.48007	3.05947	2.88078	2.83746	3.11182	3.07753	3.27246	3.05767	3.43491	2.96742	3.61361	2.94576	4.31395	3.53239	3.93851	3.18582	4.31395	3.29232	4.35005	3.30496	4.46016	3.0324	3.90421	2.97464	4.11721	2.7779	4.41142	2.55227	4.21648	2.4548	3.63166	2.62988	3.16236	2.46924	2.80678	2.49451
151	166-3	L	T	BAV	5	M	4.85906	2.962	4.72549	2.98727	4.36991	2.81399	4.11901	3.07753	3.96017	3.01615	3.80674	2.94756	3.6118	2.91507	2.9223	3.50531	3.28149	3.175	2.9259	3.26344	2.88439	3.26885	2.75804	3.01254	3.34286	2.962	3.09557	2.77067	2.76526	2.55949	2.98908	2.43856	3.60278	2.62628	4.03057	2.46202	4.406	2.46202
152	168-1	R	T	TAV	2	F	2.75459	2.91879	2.89112	2.94831	3.30993	2.72138	3.53687	2.95938	3.69923	2.90034	3.85236	2.81363	4.06084	2.78964	4.75272	3.38742	4.39848	3.0627	4.73611	3.12728	4.79516	3.13835	4.92246	2.88374	4.36158	2.83576	4.59959	2.64942	4.91139	2.46307	4.62726	2.34499	4.03871	2.48706	3.62542	2.35237	3.19739	2.38558
153	168-1	L	T	TAV	2	F	5.00917	2.94093	4.8708	2.97045	4.47781	2.73798	4.23058	2.97414	4.0793	2.90218	3.90218	2.8247	3.71214	2.80625	2.99074	3.40034	3.37451	3.05163	3.03687	3.11436	2.97229	3.12174	2.85053	2.85791	3.43723	2.82654	3.18262	2.6199	2.86344	2.44462	3.11067	2.33577	3.74535	2.49813	4.1697	2.36529	4.56084	2.3985
154	168-2	R	T	TAV	1	M	2.601	2.78511	2.72735	2.80316	3.10641	2.58837	3.3194	2.81039	3.48726	2.77609	3.65512	2.71111	3.84104	2.67501	4.46196	3.23636	4.16052	2.91507	4.49084	2.99269	4.53235	3.00352	4.66231	2.7454	4.08652	2.71111	4.33742	2.53061	4.6208	2.31942	4.38976	2.20932	3.81757	2.36455	3.40784	2.24362	2.98006	2.25806
155	168-2	L	T	TAV	1	M	4.69661	3.27427	4.57026	3.29232	4.19121	3.08655	3.97641	3.33203	3.82299	3.28871	3.65874	3.22373	3.49267	3.19124	2.8176	3.77786	3.1407	3.45838	2.83204	3.55043	2.78692	3.56127	2.65335	3.30315	3.18944	3.25441	2.96381	3.06489	2.66418	2.85371	2.8898	2.73096	3.44394	2.90063	3.88617	2.74901	4.29229	2.75804
156	170-1	R	T	TAV	1	F	2.58115	3.175	2.71472	3.20026	3.13529	2.962	3.38979	3.20929	3.55224	3.17319	3.69483	3.08294	3.90241	3.03782	4.64787	3.58473	4.26521	3.27968	4.66412	3.35188	4.71827	3.36632	4.84281	3.08113	4.17136	3.0703	4.45835	2.85551	4.78686	2.66237	4.51431	2.51436	3.89158	2.71111	3.42408	2.55768	3.10821	2.55408
157	170-1	L	T	TAV	1	F	5.00165	3.15333	4.86808	3.16777	4.45113	2.94576	4.18218	3.2129	4.02515	3.18041	3.87714	3.1046	3.684	3.07211	2.89522	3.66956	3.2851	3.33744	2.91868	3.40784	2.85731	3.41867	2.73277	3.12626	3.41867	3.10099	3.11723	2.88258	2.79234	2.70208	3.02698	2.54685	3.66956	2.7454	4.09374	2.56852	4.51431	2.57573
158	170-2	R	T	BAV	3	F	2.73999	3.09738	2.83927	3.15694	3.25622	2.93854	3.51614	3.16056	3.67498	3.13348	3.85187	3.04503	4.03418	3.01435	4.77422	3.57931	4.40961	3.25802	4.75978	3.323	4.86086	3.33384	4.97999	3.06669	4.35366	3.04142	4.57207	2.82483	4.91682	2.62267	4.68578	2.53061	4.03057	2.70569	3.57571	2.54685	3.16056	2.57393
159	170-2	L	T	BAV	3	F	4.93307	3.2147	4.81213	3.23997	4.38254	3.02518	4.12803	3.29412	3.96739	3.23095	3.80133	3.16597	3.61542	3.13889	2.90424	3.74177	3.22373	3.43311	2.92049	3.49809	2.86273	3.50892	2.69306	3.22373	3.3212	3.17319	3.04323	2.99089	2.68945	2.7797	2.90244	2.6732	3.60098	2.82663	4.045	2.65696	4.46196	2.65516
160	170-3	R	T	TAV	2	M	2.42953	2.97825	2.54144	3.00171	2.94215	2.79053	3.19124	3.04865	3.33925	2.99089	3.48907	2.91688	3.684	2.888	4.45835	3.47463	4.06306	3.1425	4.4042	3.22012	4.48723	3.23276	4.60816	2.97645	4.01071	2.92771	4.24716	2.72916	4.59914	2.53061	4.31034	2.40426	3.70566	2.56852	3.27066	2.40968	2.86273	2.42773
161	170-3	L	T	TAV	2	M	4.69841	3.10641	4.59192	3.12085	4.19482	2.92771	3.94393	3.19665	3.80313	3.15153	3.61361	3.09377	3.43311	3.07753	2.68403	3.67678	3.07391	3.32661	2.68945	3.43491	2.64974	3.44213	2.52158	3.17319	3.13529	3.10099	2.88439	2.9223	2.50353	2.72194	2.74179	2.58296	3.3934	2.75082	3.90963	2.53602	4.25619	2.57212
162	171-1	R	T	TAV	2	F	2.51687	3.23986	2.64371	3.2924	3.07315	3.0659	3.27791	3.29603	3.41562	3.23804	3.59501	3.17462	3.78346	3.1565	4.49557	3.7291	4.13136	3.3975	4.48289	3.49172	4.52094	3.50622	4.66046	3.22174	4.09331	3.18368	4.34699	2.99524	4.66046	2.81041	4.43396	2.6872	3.80339	2.84303	3.39388	2.69988	3.07496	2.68901
163	171-1	L	T	TAV	2	F	4.84166	3.20724	4.73476	3.23442	4.33068	3.02966	4.11505	3.26704	3.96647	3.21449	3.78889	3.15288	3.60044	3.1402	2.8992	3.7001	3.23261	3.412	2.92638	3.48085	2.87202	3.49535	2.72887	3.21992	3.30146	3.16738	3.06228	2.98436	2.75786	2.81585	3.01698	2.67632	3.58776	2.82491	4.03532	2.66726	4.35242	2.6582
164	171-2	R	T	TAV	2	F	2.77067	3.10099	2.89883	3.15694	3.30134	2.93312	3.52516	3.15694	3.68942	3.08474	3.83743	3.00713	4.02876	2.99269	4.75256	3.55043	4.38254	3.24358	4.75076	3.32661	4.81393	3.33925	4.92945	3.0703	4.32117	3.01254	4.57567	2.83024	4.89335	2.61544	4.64426	2.49992	4.03959	2.68764	3.61542	2.55949	3.21109	2.58656
165	171-2	L	T	TAV	2	F	4.75978	3.0703	4.64426	3.11001	4.24897	2.90605	4.0071	3.13889	3.85367	3.08113	3.69664	3.02157	3.49448	2.99991	2.80678	3.57029	3.15694	3.25802	2.83204	3.32842	2.75263	3.34286	2.63891	3.0703	3.25261	3.03059	2.96922	2.82483	2.64432	2.66057	2.87898	2.53061	3.49267	2.69125	3.94934	2.54144	4.34824	2.5631
166	171-3	R	T	TAV	2	M	2.64793	2.74179	2.76707	2.78511	3.13709	2.58296	3.35911	2.81039	3.50531	2.76345	3.65332	2.68584	3.85367	2.67862	4.50528	3.27788	4.18399	2.93312	4.5125	3.01977	4.5847	3.03601	4.68939	2.78151	4.1497	2.72375	4.36991	2.5288	4.65149	2.35913	4.42044	2.24542	3.85187	2.37538	3.44394	2.24001	3.06669	2.26347
167	171-3	L	T	TAV	2	M	4.79047	2.87356	4.67495	2.90063	4.28146	2.70028	4.07569	2.9223	3.91685	2.86634	3.75801	2.80858	3.5739	2.79234	2.93493	3.40243	3.27427	3.04503	2.95118	3.14792	2.89702	3.16597	2.75984	2.91688	3.36993	2.8519	3.08835	2.6714	2.76707	2.50895	2.99269	2.37177	3.56668	2.50714	3.99627	2.35372	4.38615	2.37899
168	171-4	R	T	BAV	3	M	2.72916	2.82302	2.83927	2.86814	3.24358	2.66599	3.44394	2.8898	3.61542	2.86634	3.77245	2.81039	3.96739	2.79775	4.60636	3.36091	4.2598	3.03601	4.58289	3.13889	4.64426	3.15514	4.76881	2.90424	4.22009	2.82843	4.43849	2.63349	4.75076	2.44036	4.52333	2.32845	3.96017	2.48007	3.55766	2.32665	3.16777	2.33747
169	171-4	L	T	BAV	3	M	4.80491	2.91868	4.68939	2.94937	4.31034	2.73819	4.09013	2.97825	3.93129	2.94576	3.77245	2.87717	3.59015	2.86092	2.94937	3.36272	3.26524	3.09377	2.94576	3.18582	2.8898	3.19665	2.77248	2.94395	3.31578	2.89342	3.09557	2.70208	2.79414	2.51797	3.03059	2.39885	3.57931	2.55408	4.02876	2.39162	4.38434	2.41148
170	172-1	R	T	BAV	5	F	2.53422	3.09197	2.64974	3.15153	3.08294	2.90966	3.33384	3.13529	3.48545	3.06309	3.65874	2.9963	3.84104	2.97283	4.64246	3.53239	4.19482	3.21109	4.55762	3.28149	4.61177	3.29232	4.75256	3.00713	4.09915	3.00171	4.39337	2.78692	4.71827	2.57393	4.49084	2.48007	3.8645	2.65516	3.38979	2.51978	2.96922	2.54324
171	172-1	L	T	BAV	5	F	4.92765	3.10099	4.81754	3.11182	4.4042	2.87717	4.1497	3.12626	4.00169	3.06128	3.83562	2.97464	3.64249	2.94576	2.82302	3.49628	3.2508	3.20388	2.87536	3.23997	2.81219	3.25261	2.71291	2.97283	3.4674	2.95839	3.1046	2.75804	2.76707	2.54324	2.98006	2.4548	3.65512	2.63891	4.07569	2.48368	4.48904	2.50714
172	172-3	R	T	BAV	5	M	2.55408	2.94576	2.68584	2.98366	3.07211	2.75082	3.31578	2.97283	3.47643	2.94576	3.64068	2.85731	3.8266	2.80316	4.57207	3.37716	4.13164	3.07211	4.43849	3.13709	4.50167	3.15153	4.63163	2.88619	4.03959	2.86995	4.29049	2.69125	4.62261	2.46744	4.31937	2.36094	3.7887	2.52339	3.35008	2.37718	2.97464	2.39704
173	172-3	L	T	BAV	5	M	4.85545	2.962	4.73271	2.96742	4.33019	2.76165	4.10637	2.99269	3.92768	2.96922	3.76523	2.89883	3.57931	2.86273	2.87356	3.41867	3.23997	3.09557	2.92049	3.18582	2.82302	3.20749	2.73457	2.92951	3.36272	2.89883	3.05406	2.7075	2.73096	2.53422	2.97464	2.41689	3.58654	2.54866	4.05042	2.40065	4.406	2.41509
174	178-6	R	T	BAV	5	M	2.75263	2.73819	2.86814	2.75443	3.25983	2.55408	3.46019	2.79775	3.61542	2.74179	3.76342	2.65696	3.96558	2.64974	4.66953	3.18944	4.28507	2.90063	4.64246	2.96381	4.68037	2.97464	4.80852	2.71111	4.12442	2.69306	4.4782	2.50353	4.78144	2.32123	4.56304	2.20932	3.98544	2.36635	3.55766	2.20932	3.19124	2.20571
175	178-6	L	T	BAV	5	M	4.73813	2.93312	4.62261	2.95478	4.20204	2.75263	4.01793	2.94756	3.85187	2.9223	3.70566	2.86995	3.49809	2.87175	2.81399	3.40423	3.15694	3.09918	2.83927	3.15333	2.78692	3.16236	2.68403	2.89161	3.29773	2.90063	2.99991	2.68764	2.71472	2.48007	2.90605	2.39162	3.47643	2.5649	3.90602	2.40968	4.28688	2.40968
176	221-2	R	T	BAV	5	F	2.4909	2.96562	2.60642	2.98186	3.00352	2.79234	3.24178	3.02518	3.38979	2.97283	3.55585	2.88439	3.76523	2.8898	4.48362	3.41867	4.0811	3.11182	4.40781	3.16417	4.47459	3.175	4.5865	2.90966	3.971	2.89522	4.25619	2.69667	4.55221	2.50353	4.33019	2.40065	3.76162	2.5649	3.32481	2.43494	2.91868	2.4548
177	221-2	L	T	BAV	5	F	4.66953	3.29412	4.5486	3.323	4.15872	3.12806	3.93309	3.34828	3.77786	3.30496	3.62624	3.22012	3.43311	3.20207	2.7454	3.76884	3.08655	3.45116	2.74179	3.51072	2.68403	3.52336	2.58115	3.24178	3.26344	3.23817	2.90244	3.03782	2.62447	2.84468	2.83385	2.73999	3.42228	2.90063	3.84645	2.76165	4.24355	2.77609
178	222-2	R	T	BAV	5	F	2.47465	3.04142	2.59017	3.12085	3.01435	2.8898	3.27066	3.13889	3.42769	3.07572	3.55224	2.9981	3.77606	2.98727	4.50347	3.56848	4.13345	3.25261	4.46737	3.32661	4.53055	3.33744	4.64607	3.06669	4.0811	3.02879	4.2959	2.83204	4.61719	2.62086	4.38976	2.4909	3.78328	2.6714	3.35369	2.51436	2.94756	2.5288
179	222-2	L	T	BAV	5	F	4.7291	2.93132	4.61358	2.962	4.21106	2.75623	3.95114	3.00171	3.79411	2.92951	3.6479	2.85551	3.44755	2.83746	2.71652	3.37716	3.08474	3.09557	2.76345	3.15153	2.70931	3.15694	2.61003	2.87536	3.14973	2.87356	2.93674	2.67681	2.59559	2.44036	2.83927	2.33567	3.45296	2.53964	3.87533	2.37177	4.30312	2.40968
180	222-3	R	T	BAV	5	M	2.57573	3.07572	2.68403	3.11182	3.04865	2.92771	3.28329	3.15514	3.43311	3.10099	3.58654	3.02698	3.80494	3.01977	4.46737	3.57751	4.0793	3.24358	4.45655	3.33744	4.49806	3.35008	4.59373	3.08294	4.03778	3.04865	4.26882	2.87175	4.56846	2.65155	4.32658	2.54685	3.80674	2.71291	3.36272	2.57032	3.02518	2.57754
181	222-3	L	T	BAV	5	M	4.77062	2.9223	4.66051	2.95118	4.26702	2.76887	4.05042	3.01435	3.88255	2.95478	3.75621	2.89342	3.5378	2.89161	2.87717	3.46921	3.23095	3.14792	2.87175	3.23095	2.8158	3.24178	2.72375	2.98908	3.26524	2.9223	3.04865	2.75804	2.71833	2.55768	2.96562	2.42592	3.53239	2.58656	3.94934	2.42592	4.32658	2.42231
182	223-6	R	T	BAV	3	M	2.68223	2.76165	2.81039	2.79775	3.16777	2.60461	3.3916	2.82663	3.5378	2.77609	3.70927	2.70028	3.90602	2.69487	4.53235	3.25983	4.18399	2.93674	4.49625	3.03601	4.54319	3.04684	4.67675	2.79775	4.08652	2.74901	4.36088	2.5631	4.6551	2.35372	4.45655	2.25264	3.89699	2.40968	3.45477	2.24001	3.11362	2.2743
183	223-6	L	T	BAV	3	M	4.84462	2.85912	4.71466	2.88078	4.37352	2.67862	4.14428	2.888	3.98724	2.82843	3.85187	2.75263	3.64249	2.72013	2.98547	3.30496	3.30315	2.99089	2.99269	3.06128	2.93132	3.07753	2.83204	2.8158	3.40423	2.7797	3.18582	2.57393	2.90605	2.37538	3.11362	2.2725	3.63166	2.44577	4.08472	2.31221	4.4403	2.33025
184	225-5	R	T	BAV	4	M	2.64252	2.90786	2.76526	2.9241	3.11362	2.72916	3.32842	2.94395	3.49448	2.888	3.65512	2.82663	3.84104	2.80497	4.51972	3.34286	4.16052	3.04684	4.5107	3.12085	4.54319	3.12987	4.64246	2.88258	3.98364	2.85731	4.33019	2.66057	4.63163	2.45661	4.39518	2.36455	3.83562	2.51797	3.40784	2.38079	3.01977	2.41148
185	225-5	L	T	BAV	4	M	4.80491	2.98186	4.68578	2.99991	4.332	2.82483	4.11901	3.04684	3.96558	2.99089	3.81216	2.93312	3.60819	2.9241	2.97103	3.49087	3.31037	3.1407	3.02338	3.23997	2.98727	3.24358	2.84468	2.98366	3.48365	2.9945	3.13529	2.77067	2.84468	2.55949	3.06128	2.46563	3.61361	2.63349	4.045	2.48188	4.42947	2.49632
186	227-1	R	T	BAV	3	F	2.68584	2.79053	2.80316	2.82122	3.18221	2.6353	3.3916	2.84829	3.52877	2.78511	3.65512	2.71652	3.86992	2.68403	4.57387	3.22553	4.16955	2.92771	4.54679	2.9945	4.5865	3.00171	4.67675	2.73638	4.14248	2.73457	4.35005	2.54324	4.66231	2.3465	4.42767	2.25625	3.88255	2.40606	3.47282	2.27791	3.09738	2.29235
187	227-1	L	T	BAV	3	F	4.7309	2.82122	4.62441	2.83927	4.24716	2.67681	4.03057	2.89883	3.87714	2.84287	3.74898	2.79053	3.53419	2.77609	2.88439	3.34286	3.23997	3.0324	2.89342	3.09738	2.83746	3.10821	2.73819	2.85731	3.35549	2.83746	3.06128	2.63711	2.75984	2.4548	2.98547	2.33928	3.52877	2.48368	3.95476	2.32123	4.32658	2.33386
188	2766	R	H	TAV	1	F	2.49199	2.8527	2.57805	2.89481	3.03214	2.66777	3.37636	2.99185	3.53932	2.91861	3.70411	2.86185	3.90369	2.7996	4.67088	3.45144	4.3706	3.07059	4.68553	3.15847	4.7606	3.17495	4.93088	2.88016	4.25891	2.81059	4.56102	2.62199	4.88694	2.38396	4.63792	2.24664	3.92749	2.44255	3.44228	2.25945	2.9827	2.26312
189	2766	L	H	TAV	1	F	5.03061	2.81949	4.95341	2.86912	4.49942	2.65775	4.16491	2.97572	4.00316	2.9261	3.83591	2.86177	3.63005	2.79927	2.88198	3.44441	3.19812	3.07497	2.87096	3.18893	2.79192	3.2018	2.62466	2.87279	3.27715	2.82133	2.98124	2.59526	2.66142	2.39124	2.93712	2.22214	3.61902	2.43167	4.18696	2.22398	4.54354	2.23685
190	2767	R	H	TAV	1	F	2.41689	2.74901	2.55046	2.80136	2.95478	2.61184	3.2851	2.94395	3.44575	2.87898	3.64068	2.80678	3.83743	2.75082	4.59373	3.45838	4.27965	3.07211	4.59373	3.175	4.6551	3.19305	4.83379	2.89702	4.21648	2.79414	4.47459	2.58296	4.78866	2.35553	4.53777	2.18766	3.83743	2.39162	3.36452	2.21113	2.89883	2.19307
191	2767	L	H	TAV	1	F	4.79818	2.73974	4.68402	2.77417	4.27088	2.59478	3.92479	2.92276	3.76896	2.8684	3.5932	2.79773	3.39206	2.73974	2.57666	3.39569	2.93	3.0043	2.60384	3.10577	2.50962	3.12026	2.37916	2.79954	3.0206	2.73974	2.75605	2.4915	2.41721	2.25956	2.6582	2.12366	3.383	2.35741	3.8813	2.16715	4.30531	2.18165
192	2768	R	H	TAV	0	F	2.35372	2.98547	2.45661	3.02518	2.89161	2.79414	3.23276	3.10279	3.40784	3.03601	3.57931	2.96742	3.77606	2.91507	4.60816	3.6118	4.23633	3.20929	4.51792	3.28871	4.63704	3.31578	4.78866	3.02157	4.12984	2.94576	4.38434	2.71291	4.75617	2.51256	4.46918	2.32484	3.77967	2.56129	3.30315	2.37718	2.87356	2.36455
193	2768	L	H	TAV	0	F	4.81086	2.7325	4.72207	2.78504	4.28176	2.57304	3.94835	2.91732	3.78164	2.87202	3.60226	2.79773	3.39206	2.75968	2.56217	3.49716	2.95175	3.06047	2.67995	3.15107	2.54767	3.17462	2.38822	2.89014	3.0351	2.78867	2.7488	2.58391	2.37916	2.38278	2.62378	2.19071	3.37032	2.39546	3.83419	2.18165	4.29263	2.16172
194	2774	R	H	TAV	1	M	2.40102	2.65414	2.47515	2.73008	2.92354	2.53482	3.17123	2.84941	3.3231	2.8024	3.50571	2.74454	3.71544	2.70115	4.38802	3.39723	4.08789	2.95789	4.37717	3.09168	4.45853	3.12965	4.62125	2.84398	4.03365	2.72285	4.31027	2.54386	4.62125	2.30701	4.40971	2.16598	3.73171	2.35402	3.28875	2.16598	2.93438	2.16779
195	2774	L	H	TAV	1	M	4.74563	2.70894	4.65503	2.74156	4.22558	2.54042	3.97553	2.83759	3.81426	2.79954	3.62944	2.73974	3.43193	2.69444	2.718	3.37213	3.01517	2.96081	2.73431	3.07678	2.62196	3.11483	2.49331	2.81404	3.12026	2.69988	2.83034	2.50781	2.51868	2.33023	2.74337	2.15809	3.38482	2.35379	3.86137	2.17621	4.24552	2.19071
196	2775	R	H	TAV		M	2.57805	2.6641	2.70072	2.70988	3.12735	2.5341	3.36721	2.80692	3.53383	2.78312	3.70411	2.71537	3.90735	2.67875	4.55919	3.34524	4.30651	2.94425	4.56834	3.08707	4.69468	3.12735	4.83018	2.85636	4.23144	2.70622	4.47313	2.52312	4.78074	2.35283	4.53905	2.17523	3.96961	2.34917	3.43862	2.16973	3.13284	2.15509
197	2775	L	H	TAV		M	4.76917	2.73782	4.64989	2.77452	4.25903	2.59286	4.00213	2.8681	3.83331	2.83507	3.66266	2.78736	3.43696	2.74149	2.79103	3.4131	3.0516	3.01857	2.72498	3.16721	2.64791	3.1929	2.52679	2.90297	3.12684	2.76718	2.87912	2.58735	2.5745	2.40752	2.82039	2.24237	3.4131	2.40385	3.90672	2.22402	4.29573	2.24237
198	2776	R	H	TAV	2	M	2.59333	2.774	2.6864	2.81232	3.11528	2.62252	3.38355	2.89993	3.54232	2.847	3.71935	2.7813	3.92375	2.72655	4.6501	3.44013	4.30335	2.993	4.6136	3.139	4.69573	3.15908	4.82895	2.86525	4.2121	2.7448	4.49498	2.58237	4.8034	2.40353	4.55885	2.23197	3.91463	2.40353	3.44195	2.23928	3.12805	2.23928
199	2776	L	H	TAV	2	M	4.7815	2.8032	4.69207	2.8324	4.2705	2.63895	4.00587	2.9054	3.84527	2.86707	3.66825	2.81232	3.46568	2.75027	2.6864	3.42552	3.01308	3.01673	2.7156	3.1317	2.60245	3.16455	2.49843	2.86707	3.11892	2.74115	2.84883	2.555	2.55682	2.36702	2.80685	2.21555	3.44742	2.40535	3.93653	2.25387	4.26867	2.2557
200	2777	R	H	TAV	1	M	2.61671	2.73598	2.70296	2.80572	3.08831	2.60019	3.39291	2.87728	3.57458	2.84425	3.73239	2.77452	3.94525	2.71764	4.63338	3.38007	4.37097	2.9782	4.6554	3.08647	4.75265	3.114	4.88477	2.81305	4.24069	2.73782	4.53428	2.54698	4.82972	2.33962	4.60402	2.19833	3.9581	2.3855	3.48467	2.21484	3.11583	2.21301
201	2777	L	H	TAV	1	M	4.96302	2.77308	4.87528	2.80964	4.45118	2.60856	4.16601	2.91018	4.00515	2.87179	3.8388	2.80232	3.64503	2.742	2.93577	3.41653	3.25567	3.04179	2.96136	3.14233	2.84071	3.18072	2.73286	2.87544	3.32513	2.78039	3.05642	2.6049	2.76211	2.38554	2.97964	2.24478	3.57374	2.42393	4.10386	2.23016	4.45118	2.23382
202	2778	R	H	TAV	2	M	2.63049	2.72006	2.7292	2.77856	3.15513	2.61038	3.4147	2.89555	3.58288	2.85716	3.7602	2.78587	3.95214	2.75662	4.6614	3.43481	4.35978	3.02351	4.62301	3.13685	4.74366	3.16427	4.89356	2.89007	4.28118	2.77856	4.52613	2.58845	4.84054	2.37457	4.63946	2.23016	3.95214	2.42393	3.50793	2.25027	3.19169	2.23016
203	2778	L	H	TAV	2	M	4.77656	2.6963	4.68334	2.74748	4.27204	2.5921	4.00515	2.88641	3.8388	2.86082	3.65783	2.80781	3.45675	2.78953	2.78587	3.50793	3.0747	3.05824	2.7749	3.20266	2.67619	3.24287	2.53178	2.93942	3.1204	2.81512	2.86448	2.64877	2.56103	2.43672	2.75845	2.2722	3.41836	2.45135	3.89181	2.24844	4.25558	2.23747
204	2783	R	H	TAV	1	M	2.53227	2.76664	2.62932	2.81608	3.02298	2.63298	3.30679	2.94425	3.47524	2.89664	3.64735	2.83256	3.85242	2.78312	4.61778	3.48439	4.29003	3.08523	4.58299	3.20059	4.67637	3.22805	4.82835	2.95707	4.20031	2.82706	4.48229	2.6403	4.80454	2.44255	4.57018	2.27227	3.90735	2.46636	3.42946	2.26312	3.00284	2.26861
205	2783	L	H	TAV	1	M	4.88844	2.88646	4.80036	2.92132	4.37097	2.70296	4.08838	3.00389	3.92139	2.95619	3.75991	2.87177	3.55256	2.82774	2.77819	3.50669	3.10665	3.13051	2.86627	3.21492	2.71029	3.24245	2.59286	2.94701	3.21676	2.85893	2.95619	2.66075	2.62405	2.45523	2.85526	2.3121	3.50852	2.49927	3.98929	2.32127	4.36179	2.32678
206	2784	R	H	TAV	1	M	2.53011	2.70798	2.64082	2.76788	3.02742	2.59727	3.31601	2.88585	3.50295	2.84592	3.6663	2.76424	3.86776	2.72613	4.63007	3.4249	4.30881	3.02742	4.57561	3.14721	4.65003	3.16536	4.8279	2.88222	4.19265	2.75154	4.48487	2.57367	4.81156	2.36857	4.55565	2.19434	3.87502	2.3958	3.42854	2.21249	3.09095	2.18889
207	2784	L	H	TAV	1	M	4.69661	2.82483	4.55943	2.84468	4.1515	2.64974	3.92226	2.94395	3.73815	2.90244	3.56668	2.83927	3.36632	2.78872	2.62808	3.45838	2.94034	3.07391	2.6696	3.18763	2.58837	3.21109	2.41509	2.90244	3.03782	2.79775	2.74721	2.63891	2.4187	2.4205	2.65696	2.26889	3.34647	2.44397	3.81216	2.25806	4.16233	2.25986
208	2785	R	H	TAV	1	M	2.43494	2.78872	2.52339	2.83566	2.95118	2.6353	3.23095	2.94395	3.40423	2.888	3.56668	2.83024	3.76703	2.78151	4.53777	3.46019	4.1876	3.04684	4.46196	3.15514	4.5847	3.18763	4.72729	2.91327	4.09374	2.79234	4.37171	2.60642	4.66953	2.41509	4.42767	2.25986	3.78509	2.44938	3.33744	2.26347	2.9223	2.2725
209	2785	L	H	TAV	1	M	4.74563	2.85028	4.6514	2.89739	4.20928	2.69263	3.94654	3.01698	3.77621	2.96624	3.61675	2.90464	3.40294	2.87927	2.6419	3.55877	2.97349	3.14201	2.65096	3.27247	2.56579	3.2924	2.44439	2.9898	3.07859	2.87564	2.8394	2.70713	2.50962	2.50237	2.73793	2.34835	3.38844	2.51868	3.85231	2.33023	4.23827	2.33204
210	2786	R	H	TAV	1	M	2.51674	2.87834	2.5981	2.91992	2.99947	2.71019	3.31406	3.00309	3.48582	2.95789	3.66843	2.88738	3.85646	2.84037	4.6104	3.47317	4.29581	3.08445	4.6321	3.20378	4.70261	3.22186	4.81651	2.94523	4.18733	2.83856	4.43502	2.65957	4.71165	2.44442	4.47842	2.3287	3.86189	2.50046	3.37734	2.33955	3.03202	2.34317
211	2786	L	H	TAV	1	M	4.77281	2.79773	4.6804	2.81766	4.30169	2.59841	3.96284	2.90826	3.81788	2.84484	3.62581	2.78504	3.42649	2.7325	2.79048	3.41018	3.10577	3.01517	2.85028	3.14201	2.74699	3.16738	2.6129	2.86477	3.13838	2.77055	2.89195	2.59297	2.60022	2.36285	2.81585	2.21426	3.412	2.4009	3.9103	2.22695	4.26182	2.2342
212	184-1	R	T	TAV	2	F	2.74149	2.92315	2.84058	2.94517	3.27181	2.71213	3.5287	2.96536	3.69202	2.91581	3.83331	2.84425	4.037	2.80572	4.79118	3.40576	4.39299	3.05895	4.80036	3.14886	4.86092	3.15987	4.95083	2.91031	4.25169	2.82223	4.59117	2.64974	4.83523	2.49376	4.61869	2.36348	4.12508	2.57084	3.58559	2.37265	3.17822	2.37449
213	184-1	L	T	TAV	2	F	4.85541	2.87361	4.74348	2.88829	4.34161	2.6112	4.05718	2.84976	3.89754	2.82407	3.73606	2.73231	3.57641	2.67543	2.85526	3.17822	3.19474	2.92315	2.81122	2.95068	2.76902	2.95435	2.65157	2.70112	3.33419	2.69929	3.07179	2.47174	2.77819	2.3066	2.95802	2.22769	3.61128	2.38367	4.00213	2.26072	4.42602	2.27724
214	184-2	R	T	TAV	1	M	2.80846	2.9022	2.91139	2.90404	3.30656	2.6798	3.53264	2.92058	3.70357	2.87279	3.85796	2.82133	4.0583	2.79008	4.83945	3.347	4.43142	3.01432	4.82107	3.10806	4.85783	3.11357	4.94238	2.84706	4.22924	2.79376	4.58765	2.63569	4.92033	2.38389	4.69241	2.29566	4.11528	2.52541	3.63556	2.33977	3.25142	2.35264
215	184-2	L	T	TAV	1	M	4.89243	2.7465	4.77342	2.77213	4.36144	2.53777	4.12158	2.80143	3.96595	2.77946	3.8213	2.70256	3.65651	2.66777	2.86368	3.22805	3.26101	2.9003	2.88382	3.00467	2.81608	3.02115	2.73734	2.74467	3.36721	2.67326	3.10904	2.48467	2.78129	2.26128	2.97538	2.15692	3.61073	2.35467	4.06482	2.19903	4.43468	2.21917
216	206-2	R	T	TAV	1	F	2.6846	2.95619	2.81305	2.9782	3.2241	2.73782	3.42778	2.91765	3.60027	2.89563	3.7746	2.81305	3.94892	2.78186	4.62237	3.2975	4.27738	3.01674	4.62603	3.09014	4.65723	3.09565	4.76733	2.84241	4.23151	2.79654	4.45171	2.6057	4.68659	2.47541	4.49208	2.34329	3.94158	2.48276	3.49567	2.37265	3.20391	2.38917
217	206-2	L	T	TAV	1	F	4.76961	2.97021	4.64646	2.98859	4.2421	2.76068	4.0289	2.97572	3.8745	2.91139	3.70357	2.84155	3.51058	2.8342	2.83052	3.43155	3.15585	3.10071	2.81582	3.15952	2.78641	3.16687	2.68164	2.92242	3.24775	2.86912	3.01432	2.6651	2.75884	2.5585	2.97021	2.42616	3.51977	2.55114	3.95538	2.42065	4.31011	2.41697
218	206-3	R	T	BAV	5	M	2.70439	2.91495	2.79044	2.94791	3.23538	2.74467	3.49721	2.96805	3.66017	2.9534	3.8451	2.88932	4.0282	2.88016	4.75328	3.51003	4.38891	3.14749	4.74229	3.24453	4.78623	3.26284	4.91074	2.9827	4.32299	2.9003	4.57384	2.71537	4.8668	2.55241	4.65074	2.40776	4.01355	2.54692	3.60524	2.39678	3.17129	2.39861
219	206-3	L	T	BAV	5	M	4.6285	2.83888	4.51882	2.85168	4.12397	2.64146	3.85342	2.88641	3.68708	2.8462	3.51342	2.7548	3.32696	2.72738	2.57382	3.34341	2.97416	3.00523	2.5921	3.09846	2.5464	3.1076	2.44038	2.82243	3.05093	2.78587	2.8005	2.572	2.47694	2.38188	2.71458	2.2393	3.34524	2.4221	3.82052	2.26672	4.09472	2.27038
220	206-4	R	T	TAV	2	M	2.69706	2.81791	2.81791	2.86368	3.21707	2.6403	3.44228	2.87101	3.59242	2.80509	3.76454	2.72636	3.94031	2.70072	4.64891	3.25918	4.29919	2.94242	4.61412	3.03214	4.66173	3.04861	4.80271	2.81242	4.23144	2.73185	4.45848	2.5341	4.72947	2.38213	4.51708	2.26312	3.93116	2.39861	3.54115	2.28143	3.17312	2.29058
221	206-4	L	T	TAV	2	M	4.67382	2.97293	4.55885	2.98022	4.17378	2.76123	3.93653	2.98205	3.78322	2.91452	3.60803	2.82693	3.41823	2.80503	2.72655	3.3726	3.0952	3.07877	2.77217	3.17367	2.72838	3.18463	2.58055	2.9419	3.13353	2.847	2.92183	2.66997	2.62252	2.50025	2.81597	2.37615	3.42552	2.53492	3.83067	2.39988	4.2267	2.409
222	209-2	R	T	TAV	1	M	2.54747	2.71742	2.65053	2.75901	3.05733	2.54386	3.28514	2.76805	3.43882	2.70296	3.60515	2.63426	3.79138	2.60714	4.51638	3.17304	4.16925	2.86387	4.41152	2.91269	4.47299	2.94523	4.6339	2.68669	4.07342	2.66138	4.31027	2.4625	4.60136	2.25819	4.40971	2.18045	3.79499	2.33955	3.36107	2.19672	2.9597	2.21299
223	209-2	L	T	TAV	1	M	4.56339	2.74454	4.44406	2.7572	4.068	2.53843	3.81669	2.76262	3.65758	2.71923	3.50029	2.6216	3.31406	2.59629	2.61798	3.20558	2.95066	2.88376	2.60171	2.97235	2.55832	2.9832	2.43176	2.71923	3.02298	2.66861	2.80421	2.47334	2.5077	2.29616	2.70838	2.16598	3.26706	2.33955	3.76606	2.18045	4.14936	2.19672
224	209-3	R	T	BAV	5	M	2.68145	2.96234	2.80342	2.97528	3.18595	2.76276	3.40586	2.95495	3.57218	2.93647	3.71448	2.86255	3.89743	2.83298	4.60522	3.40402	4.26518	3.06768	4.60522	3.15084	4.63109	3.16193	4.76414	2.91799	4.19681	2.87918	4.40933	2.69254	4.69392	2.48926	4.49064	2.38946	3.90852	2.56687	3.48902	2.42088	3.10464	2.43936
225	209-3	L	T	BAV	5	M	4.77338	2.93647	4.67174	2.9568	4.27812	2.71286	4.0693	2.90136	3.90298	2.90136	3.74405	2.82374	3.55925	2.76091	2.8607	3.28944	3.20813	3.00115	2.84592	3.06953	2.78863	3.07507	2.7295	2.82005	3.29129	2.80526	3.07877	2.5909	2.81081	2.41164	3.01594	2.31185	3.57218	2.48741	4.01016	2.35805	4.35019	2.38577
226	209-4	R	T	BAV	4	M	2.77763	2.76847	2.89298	2.81059	3.28481	2.60002	3.48073	2.75199	3.64186	2.76115	3.81031	2.68241	3.9751	2.6696	4.59215	3.16214	4.31201	2.89115	4.67088	2.97171	4.69835	2.97538	4.77525	2.73185	4.2406	2.70256	4.4713	2.50847	4.68919	2.33636	4.57018	2.23382	4.00623	2.40776	3.57777	2.26312	3.20608	2.27776
227	209-4	L	T	BAV	4	M	4.32322	2.82792	4.21354	2.85168	3.83332	2.62501	3.61761	2.80781	3.48234	2.79867	3.36535	2.69813	3.15513	2.68533	2.54275	3.16061	2.79684	2.89007	2.47328	2.95953	2.44769	2.96319	2.34167	2.72006	2.88824	2.70544	2.6634	2.50436	2.43307	2.3179	2.62501	2.22833	3.16061	2.42027	3.56643	2.285	3.90644	2.2978
228	209-5	R	T	BAV	5	M	2.37986	2.96378	2.49223	2.99509	2.92325	2.75747	3.15903	2.96746	3.31744	2.95088	3.47954	2.89747	3.6619	2.85878	4.47974	3.35981	4.04135	3.08351	4.31396	3.10377	4.37843	3.13508	4.54237	2.87536	3.92714	2.87905	4.16292	2.67458	4.46501	2.44065	4.29002	2.34855	3.65453	2.56222	3.22534	2.38907	2.86799	2.40013
229	209-5	L	T	BAV	5	M	4.59043	2.91614	4.47586	2.93832	4.06006	2.69808	3.79579	2.9605	3.64056	2.92723	3.47978	2.86255	3.30792	2.8145	2.52806	3.36151	2.91984	3.05474	2.52991	3.12312	2.4985	3.13236	2.39316	2.87364	3.03257	2.83483	2.78863	2.6334	2.46523	2.4486	2.69438	2.32663	3.28944	2.51698	3.74405	2.34142	4.12289	2.35805
230	210-1	R	T	TAV	0	F	2.62772	2.8626	2.76167	2.88279	3.21308	2.6736	3.46081	2.95068	3.61128	2.90664	3.79478	2.81305	3.98746	2.79654	4.78201	3.34704	4.38565	3.0094	4.76182	3.08096	4.81687	3.09198	4.96	2.84241	4.27004	2.81489	4.53612	2.56717	4.8499	2.38367	4.57282	2.25888	3.97828	2.43872	3.50852	2.28274	3.10665	2.30476
231	210-1	L	T	TAV	0	F	4.71639	2.91542	4.59985	2.94638	4.17373	2.6969	3.89876	2.97005	3.74033	2.92817	3.55823	2.81162	3.36157	2.79888	2.56397	3.38888	2.98098	3.07385	2.64227	3.10845	2.56943	3.12119	2.41465	2.84622	3.18675	2.83166	2.83166	2.61131	2.51116	2.43832	2.7752	2.27807	3.37067	2.4711	3.81682	2.31267	4.23747	2.3327
232	210-2	R	T	TAV	1	F	2.49339	2.79501	2.64146	2.81878	3.03082	2.59028	3.33062	2.85716	3.486	2.79684	3.67062	2.73103	3.85525	2.70727	4.65957	3.28857	4.26107	2.95405	4.6486	3.01803	4.68151	3.029	4.81861	2.75662	4.16236	2.72738	4.4201	2.51898	4.74366	2.3307	4.48043	2.21554	3.8388	2.36909	3.38363	2.21919	3.02534	2.21736
233	210-2	L	T	TAV	1	F	4.60995	3.1025	4.4749	3.11345	4.0807	2.86525	3.75402	3.12988	3.61532	3.06783	3.4456	2.95832	3.2558	2.92912	2.46922	3.49852	2.87438	3.16637	2.4601	3.22295	2.42177	3.2266	2.30863	2.9346	2.9492	2.9492	2.74297	2.72655	2.4455	2.5258	2.73933	2.42177	3.28865	2.6061	3.7741	2.46557	4.1391	2.48018
234	210-3	R	T	TAV	2	F	2.47826	2.70208	2.58837	2.76345	3.03601	2.51256	3.33203	2.78331	3.48907	2.73457	3.66595	2.62988	3.85729	2.60281	4.68037	3.22914	4.27063	2.87717	4.67495	2.94034	4.70383	2.95298	4.84642	2.65876	4.0793	2.62628	4.44571	2.41689	4.79769	2.22557	4.51431	2.08839	3.82841	2.2743	3.37174	2.11907	2.962	2.1281
235	210-3	L	T	TAV	2	F	4.9096	2.9241	4.78144	2.94576	4.332	2.70569	4.05222	2.97825	3.89338	2.91688	3.74177	2.81941	3.52697	2.8176	2.64252	3.40604	3.09016	3.07391	2.73096	3.12085	2.6714	3.13889	2.527	2.84648	3.21832	2.8176	2.95118	2.601	2.64793	2.40065	2.87175	2.26347	3.51795	2.46382	3.971	2.30318	4.43849	2.31942
236	210-4	R	T	TAV	2	F	2.53843	2.73008	2.66861	2.75539	3.10976	2.50227	3.38638	2.78251	3.53645	2.712	3.70459	2.62522	3.90528	2.58725	4.70442	3.20739	4.28134	2.84941	4.65018	2.92715	4.71707	2.94885	4.86533	2.6668	4.22168	2.63606	4.45853	2.41187	4.77493	2.26181	4.51458	2.09909	3.87274	2.26723	3.40085	2.12982	2.99405	2.13886
237	210-4	L	T	TAV	2	F	4.95038	2.7778	4.80724	2.7941	4.41041	2.56398	4.10962	2.85209	3.95741	2.77598	3.79795	2.69807	3.5787	2.67451	2.79048	3.28697	3.2163	2.92638	2.81947	3.01336	2.78686	3.01879	2.6274	2.74518	3.31234	2.69263	3.01154	2.49331	2.67451	2.31392	2.9445	2.18165	3.58414	2.34292	4.05344	2.17984	4.46839	2.19252
238	210-5	R	T	TAV	2	M	2.6049	2.76028	2.73103	2.8005	3.15147	2.5592	3.41653	2.80232	3.58105	2.78404	3.76202	2.70178	3.943	2.65426	4.68516	3.20814	4.3086	2.88093	4.63764	2.95222	4.68151	2.97233	4.84054	2.69813	4.19892	2.6634	4.45484	2.46232	4.8113	2.27952	4.58097	2.17715	3.93934	2.3307	3.49148	2.18629	3.05642	2.21919
239	210-5	L	T	TAV	2	M	4.58622	2.87985	4.48768	2.90905	4.06792	2.66997	3.8033	2.94738	3.64452	2.8908	3.48027	2.82328	3.26675	2.78313	2.54223	3.3361	2.91087	3.02585	2.54588	3.10798	2.52215	3.11345	2.37432	2.84335	3.0076	2.8032	2.73933	2.60975	2.39075	2.4382	2.6426	2.32687	3.26675	2.46557	3.70657	2.30315	4.06428	2.30498
240	219-3	R	T	TAV	2	M	2.78861	2.76664	2.9003	2.78495	3.25552	2.61467	3.48256	2.84171	3.64003	2.79777	3.792	2.73368	3.99341	2.72636	4.59032	3.27566	4.27355	2.97721	4.62327	3.07791	4.66539	3.09256	4.78623	2.84354	4.26989	2.77213	4.46764	2.60002	4.78623	2.38396	4.5775	2.28143	3.99524	2.43706	3.60158	2.28692	3.17862	2.30706
241	219-3	L	T	TAV	2	M	4.78074	2.7703	4.65623	2.78495	4.29186	2.60551	4.0813	2.83256	3.91285	2.79777	3.7682	2.73185	3.55031	2.7227	2.9296	3.29214	3.26467	2.97354	2.94242	3.07608	2.89115	3.0889	2.78861	2.83256	3.31411	2.76847	3.0889	2.59086	2.77763	2.38762	3.0065	2.27593	3.56313	2.42058	3.9751	2.26861	4.35229	2.28143
242	219-4	R	T	TAV	1	M	2.47465	2.90786	2.5992	2.94576	2.98547	2.76345	3.175	2.99089	3.34105	2.95478	3.50892	2.89342	3.70927	2.87717	4.34824	3.45477	3.98905	3.12085	4.31215	3.22553	4.36088	3.23997	4.4764	2.98006	3.94212	2.92951	4.18579	2.76345	4.48362	2.53964	4.27424	2.44577	3.69483	2.58296	3.28329	2.43856	2.88619	2.43494
243	219-4	L	T	TAV	1	M	4.60792	2.83578	4.48832	2.85209	4.11868	2.65096	3.89942	2.87564	3.7454	2.83578	3.58957	2.76149	3.383	2.74518	2.71075	3.29965	3.08584	2.9898	2.73793	3.08946	2.67995	3.0949	2.59297	2.83216	3.15469	2.79229	2.90645	2.6129	2.60384	2.39184	2.79229	2.28674	3.37757	2.45888	3.82694	2.31574	4.19478	2.32117
244	220-6	R	T	TAV	0	M	2.50664	3.01749	2.61833	3.03946	2.99368	2.81791	3.23171	3.03397	3.39467	2.99918	3.53383	2.91861	3.72425	2.88016	4.41271	3.42031	4.04651	3.09805	4.40905	3.17312	4.45665	3.17678	4.5482	2.92228	4.01355	2.90397	4.23144	2.70988	4.52989	2.54875	4.29919	2.42607	3.70961	2.59086	3.31411	2.47368	2.90763	2.49016
245	220-6	L	T	TAV	0	M	4.80025	2.88089	4.70631	2.92141	4.31396	2.71327	4.08003	2.94167	3.91241	2.91404	3.76873	2.83852	3.56611	2.82563	2.91036	3.35797	3.25113	3.04667	2.97299	3.11114	2.91404	3.11666	2.74826	2.86247	3.31376	2.84957	3.08351	2.6488	2.76484	2.42776	2.95825	2.34302	3.56243	2.5088	4.00267	2.36329	4.36001	2.38355
246	221-6	R	T	TAV	1	M	2.53301	2.83348	2.64227	2.8699	3.01922	2.66048	3.23774	2.86625	3.39981	2.82619	3.55459	2.74607	3.75672	2.73332	4.45599	3.21953	4.06629	2.95366	4.405	3.0174	4.46873	3.03197	4.55796	2.7752	3.98981	2.76428	4.20833	2.56943	4.51062	2.37458	4.29574	2.27807	3.73305	2.44196	3.30876	2.31631	2.91906	2.33634
247	221-6	L	T	TAV	1	M	4.60895	2.70601	4.50515	2.72786	4.13913	2.54394	3.90787	2.77703	3.7458	2.73878	3.60558	2.67323	3.39616	2.66959	2.77156	3.20678	3.10116	2.9227	2.77703	3.00465	2.70965	3.0174	2.60767	2.76974	3.18311	2.72057	2.92999	2.53301	2.60767	2.33634	2.81344	2.2289	3.37613	2.36912	3.79496	2.21251	4.20287	2.21616
248	223-2	R	T	TAV	1	F	2.74333	2.92132	2.85343	2.9415	3.26263	2.71213	3.47916	2.9415	3.63697	2.88462	3.81313	2.81489	3.99846	2.79103	4.64255	3.32319	4.30124	3.03142	4.64072	3.11583	4.68109	3.12317	4.82421	2.88646	4.23518	2.82774	4.4829	2.63873	4.79118	2.43688	4.5508	2.34513	3.98929	2.4956	3.54338	2.35798	3.14519	2.37816
249	223-2	L	T	TAV	1	F	4.57018	2.93326	4.46764	2.95707	4.06116	2.73551	3.85242	2.9589	3.69313	2.92044	3.53017	2.85087	3.33242	2.8234	2.67143	3.38918	3.04678	3.06876	2.69523	3.15481	2.6458	3.16946	2.52312	2.90213	3.07242	2.8527	2.83988	2.65861	2.55058	2.47368	2.79228	2.36382	3.34524	2.51762	3.7627	2.39678	4.17285	2.40776
250	223-3	R	T	TAV	1	F	2.39129	2.78312	2.51396	2.81791	2.90763	2.62382	3.13467	2.85819	3.30679	2.80326	3.45876	2.73734	3.65468	2.70805	4.3706	3.27566	3.99524	2.97721	4.31201	3.04495	4.35778	3.05228	4.48229	2.79411	3.93848	2.7465	4.13989	2.57622	4.48046	2.37847	4.21679	2.25213	3.64735	2.41143	3.22439	2.26312	2.80875	2.28875
251	223-3	L	T	TAV	1	F	4.53539	2.80326	4.40539	2.81974	4.02271	2.6165	3.792	2.83805	3.6327	2.78312	3.46608	2.7172	3.27017	2.69157	2.61284	3.28481	2.93509	2.97354	2.61833	3.02664	2.56523	3.0358	2.45171	2.77397	2.97721	2.7465	2.78495	2.54875	2.47185	2.34917	2.70805	2.22833	3.26101	2.39678	3.72425	2.25762	4.12341	2.28326
252	223-5	R	T	TAV	2	M	2.83439	2.68425	2.9589	2.71903	3.33791	2.53227	3.53383	2.73918	3.69862	2.69889	3.86707	2.63847	4.06665	2.62932	4.64525	3.1658	4.3175	2.87101	4.65989	2.96988	4.71483	2.98087	4.82285	2.73002	4.31567	2.66777	4.50609	2.49016	4.79173	2.30157	4.57018	2.18621	4.03186	2.33636	3.62721	2.19354	3.25552	2.21002
253	223-5	L	T	TAV	2	M	4.68919	2.81242	4.57567	2.83073	4.20764	2.63298	4.0044	2.84354	3.83411	2.7996	3.68031	2.73551	3.47707	2.7172	2.88749	3.25186	3.20059	2.9534	2.87284	3.0303	2.81974	3.03946	2.72453	2.79411	3.23171	2.75016	3.02298	2.56706	2.75565	2.38396	2.9589	2.27776	3.48805	2.42607	3.92566	2.29607	4.30834	2.33086
254	224-6	R	T	TAV	2	M	2.49295	2.70236	2.61131	2.73332	2.97734	2.54212	3.21771	2.77338	3.3816	2.72239	3.51453	2.6532	3.73123	2.64045	4.40864	3.18129	4.06447	2.88811	4.39954	2.96459	4.45417	2.97187	4.54339	2.71693	4.01166	2.67869	4.22108	2.50387	4.51972	2.27989	4.30484	2.16335	3.70938	2.34181	3.27416	2.19795	2.90085	2.21251
255	224-6	L	T	TAV	2	M	4.70667	2.85977	4.59352	2.8835	4.22122	2.69735	3.98945	2.92912	3.82155	2.88532	3.68102	2.80868	3.46932	2.7886	2.84335	3.36165	3.1536	3.03498	2.80868	3.1171	2.7375	3.13535	2.65355	2.87803	3.19557	2.84517	3.00212	2.65172	2.68092	2.47653	2.9273	2.34147	3.4675	2.50572	3.89455	2.35243	4.28327	2.36155
256	225-3	R	T	TAV	1	M	2.57634	2.78186	2.68827	2.82039	3.04977	2.64974	3.24979	2.88095	3.41677	2.82957	3.60027	2.78553	3.77643	2.77085	4.2939	3.31401	4.04251	3.02224	4.40583	3.11033	4.45171	3.12317	4.54896	2.87177	4.00397	2.83507	4.26271	2.64974	4.56548	2.44789	4.36179	2.3488	3.79111	2.50294	3.38191	2.32678	2.96536	2.33229
257	225-3	L	T	TAV	1	M	4.65749	2.78089	4.5417	2.79744	4.1888	2.61915	3.98846	2.84339	3.83223	2.79927	3.67416	2.73678	3.47198	2.73127	2.78825	3.26061	3.16504	2.97388	2.82501	3.05108	2.7717	3.06211	2.68899	2.80295	3.20363	2.77354	3.00145	2.58239	2.70002	2.37837	2.91691	2.27728	3.45544	2.44086	3.88921	2.28463	4.25129	2.29199
258	226-2	R	T	TAV	2	F	2.69264	2.88276	2.80415	2.91566	3.20083	2.72189	3.40556	2.93942	3.55729	2.8919	3.73095	2.80964	3.943	2.80781	4.59194	3.35804	4.25376	3.03996	4.59742	3.12588	4.63398	3.13136	4.74914	2.88458	4.2044	2.85351	4.42559	2.66705	4.71624	2.45135	4.4786	2.34167	3.93386	2.50436	3.5189	2.36909	3.12771	2.38737
259	226-2	L	T	TAV	2	F	4.68862	2.64883	4.55773	2.66701	4.1814	2.48157	3.97415	2.69609	3.81235	2.65064	3.65418	2.57792	3.44147	2.56883	2.79608	3.16877	3.13423	2.85426	2.77245	2.91062	2.727	2.91607	2.63792	2.65428	3.15968	2.64519	2.93789	2.44703	2.64701	2.25614	2.88153	2.13251	3.40875	2.29432	3.85416	2.13615	4.25957	2.13979
260	227-2	R	T	TAV	2	F	2.81344	2.82983	2.94091	2.84804	3.31968	2.6623	3.54002	2.87536	3.70209	2.82619	3.85141	2.75881	4.05719	2.7406	4.73642	3.30147	4.36858	3.01011	4.68907	3.07021	4.72185	3.07203	4.84386	2.8098	4.26114	2.81162	4.54339	2.60039	4.83293	2.41282	4.61623	2.30721	4.05355	2.45653	3.62197	2.30903	3.21771	2.32177
261	227-2	L	T	TAV	2	F	4.67565	2.8616	4.5698	2.88715	4.1683	2.68458	3.95295	2.90905	3.8033	2.85613	3.66095	2.7813	3.4383	2.77035	2.80138	3.33245	3.12805	3.0295	2.79225	3.0879	2.74297	3.09155	2.63713	2.83787	3.16273	2.8178	2.97475	2.62252	2.66997	2.43455	2.9054	2.31775	3.45107	2.4674	3.85622	2.3287	4.2705	2.3433
262	217-2	R	T	TAV	0	M	2.43124	2.82792	2.55737	2.8462	2.95588	2.62318	3.23739	2.92114	3.40556	2.85716	3.54266	2.77673	3.76385	2.7292	4.56817	3.32148	4.11117	2.9833	4.46946	3.06373	4.54258	3.07652	4.6742	2.82243	4.02891	2.7749	4.28118	2.55737	4.60108	2.32522	4.39817	2.2265	3.74192	2.42027	3.25567	2.2393	2.91018	2.25027
263	217-2	L	T	TAV	0	M	4.74366	3.04728	4.63032	3.08749	4.23182	2.83523	3.96128	3.0948	3.78213	3.08018	3.62492	3.01072	3.4275	2.95953	2.70727	3.53535	3.08201	3.18986	2.71458	3.28857	2.66888	3.29954	2.52995	3.02534	3.16792	2.98147	2.92846	2.77673	2.58662	2.53544	2.79501	2.43124	3.44212	2.61952	3.90644	2.45135	4.28118	2.47328
